# Supplementary material for: Sensitivity of endogenous autofluorescence in HeLa cells to the application of external magnetic fields
Source: Sci Rep. 2023 Jul 4;13:10818. doi: 10.1038/s41598-023-38015-x (PMC10319795; doi:10.1038/s41598-023-38015-x)
Supplement: Supplementary file 1 — Supplementary Information 1. [file 41598_2023_38015_MOESM1_ESM.xlsx]

## Sheet: Fig. 1A
group	Cell area (µm2)		Violin plot was greated using
size	2514.19		http://www.bioinformatics.com.cn/login_en/
size	426.41															statistical analyses were performed using MaxStat Pro 3.6.
size	310.01
size	796.2
size	913.23																Col A (Area)
size	302.09															Data size (n)	147
size	777.4
size	1566.1															Mean	943.752
size	440.98															Error	58.576
size	826.3
size	1977.09															Standard deviation	710.199
size	483.02
size	1159.87															C.I. (95%) of mean	± 115.767
size	1016.96															Lower range	827.985
size	113.44															Upper range	1059.52
size	1997.26
size	695.65															Minimum	59.47
size	694.38															Maximum	3480.13
size	898.34
size	59.47															Sum	138732
size	772.33
size	709.8															Percentiles
size	606.39															25th	483.02
size	1831.85															50th	708.11
size	1067.24															75th	1159.87
size	262.48
size	973.23
size	132.98
size	1433.33
size	580.3
size	523.48
size	1219.65
size	144.92
size	601.43
size	600.48
size	469.29
size	150.52
size	638.08
size	99.18
size	145.45
size	142.07
size	964.46
size	805.92
size	708.11
size	616.64
size	644.1
size	860.1
size	1109.27
size	150.09
size	340.64
size	892.95
size	631.95
size	1085.3
size	491.68
size	516.08
size	587.8
size	1319.68
size	1026.36
size	1794.15
size	1090.47
size	487.67
size	613.15
size	662.16
size	1672.57
size	1032.06
size	1164.94
size	3480.13
size	572.49
size	666.49
size	668.92
size	1816.75
size	983.37
size	2580.74
size	509.96
size	209.88
size	246.63
size	1137.69
size	691.63
size	457.57
size	749.83
size	168.37
size	729.66
size	2684.67
size	393.03
size	978.62
size	1142.55
size	1474.95
size	1315.98
size	488.41
size	2238.62
size	2319.74
size	530.55
size	1134.2
size	1131.46
size	211.04
size	118.83
size	2884.83
size	492.42
size	653.4
size	608.51
size	431.27
size	496.54
size	469.4
size	571.01
size	300.29
size	1135.05
size	349.51
size	380.04
size	269.24
size	2231.43
size	503.62
size	1428.47
size	241.14
size	235.02
size	1063.86
size	732.4
size	201
size	870.56
size	1584.69
size	440.03
size	2436.14
size	590.44
size	407.92
size	520.94
size	2769.8
size	777.72
size	671.25
size	1451.6
size	2220.45
size	2498.67
size	3350.53
size	604.49
size	1428.68
size	873.62
size	2001.28
size	1858.05
size	1352.32
size	883.34
size	389.97
size	675.26
size	1445.48
size	1138.95
size	2541.02
size	439.4
size	580.3
size	764.73
size	1311.55

## Sheet: Fig. 1B
group	Circularity		Violin plot was greated using
HeLa	0.03		http://www.bioinformatics.com.cn/login_en/
HeLa	0.14
HeLa	0.32															statistical analyses were performed using MaxStat Pro 3.6.
HeLa	0.31
HeLa	0.13
HeLa	0.07																Col A (Circ.)
HeLa	0.07															Data size (n)	147
HeLa	0.06
HeLa	0.38															Mean	0.197
HeLa	0.1															Error	0.012
HeLa	0.1
HeLa	0.15															Standard deviation	0.15
HeLa	0.13
HeLa	0.13															C.I. (95%) of mean	± 0.024
HeLa	0.05															Lower range	0.172
HeLa	0.06															Upper range	0.221
HeLa	0.41
HeLa	0.43															Minimum	0.02
HeLa	0.09															Maximum	0.78
HeLa	0.04
HeLa	0.13															Sum	28.9
HeLa	0.05
HeLa	0.1															Percentiles
HeLa	0.1															25th	0.07
HeLa	0.1															50th	0.17
HeLa	0.03															75th	0.3
HeLa	0.25
HeLa	0.05
HeLa	0.19
HeLa	0.02
HeLa	0.16
HeLa	0.11
HeLa	0.09
HeLa	0.12
HeLa	0.42
HeLa	0.04
HeLa	0.02
HeLa	0.06
HeLa	0.08
HeLa	0.05
HeLa	0.08
HeLa	0.11
HeLa	0.05
HeLa	0.31
HeLa	0.24
HeLa	0.36
HeLa	0.13
HeLa	0.07
HeLa	0.02
HeLa	0.03
HeLa	0.31
HeLa	0.03
HeLa	0.14
HeLa	0.08
HeLa	0.04
HeLa	0.25
HeLa	0.19
HeLa	0.38
HeLa	0.19
HeLa	0.31
HeLa	0.49
HeLa	0.47
HeLa	0.39
HeLa	0.22
HeLa	0.36
HeLa	0.24
HeLa	0.21
HeLa	0.03
HeLa	0.19
HeLa	0.11
HeLa	0.18
HeLa	0.29
HeLa	0.07
HeLa	0.18
HeLa	0.03
HeLa	0.1
HeLa	0.12
HeLa	0.29
HeLa	0.54
HeLa	0.17
HeLa	0.06
HeLa	0.17
HeLa	0.11
HeLa	0.08
HeLa	0.33
HeLa	0.2
HeLa	0.28
HeLa	0.5
HeLa	0.59
HeLa	0.06
HeLa	0.22
HeLa	0.63
HeLa	0.21
HeLa	0.34
HeLa	0.02
HeLa	0.05
HeLa	0.05
HeLa	0.06
HeLa	0.42
HeLa	0.07
HeLa	0.3
HeLa	0.17
HeLa	0.27
HeLa	0.28
HeLa	0.02
HeLa	0.17
HeLa	0.05
HeLa	0.18
HeLa	0.44
HeLa	0.06
HeLa	0.02
HeLa	0.14
HeLa	0.05
HeLa	0.04
HeLa	0.17
HeLa	0.12
HeLa	0.04
HeLa	0.16
HeLa	0.34
HeLa	0.09
HeLa	0.23
HeLa	0.03
HeLa	0.04
HeLa	0.32
HeLa	0.14
HeLa	0.33
HeLa	0.25
HeLa	0.46
HeLa	0.25
HeLa	0.35
HeLa	0.37
HeLa	0.43
HeLa	0.18
HeLa	0.41
HeLa	0.26
HeLa	0.18
HeLa	0.33
HeLa	0.18
HeLa	0.78
HeLa	0.43
HeLa	0.24
HeLa	0.28
HeLa	0.23
HeLa	0.46
HeLa	0.39
HeLa	0.28
HeLa	0.14

## Sheet: Fig. 1F
Distance (µm)	IntegrDen							Distance (µm)	IntegrDen
0	6799.09							0	6347.6
0.25	7976.62							0.25	7552.06
0.5	8785.87							0.5	9331
0.75	9035.22							0.75	10864.2
1	8667.8							1	11120
1.25	7853.21							1.25	10090.5
1.5	7107.2							1.5	8611.86
1.75	6480.71							1.75	7300.65
2	5805.62							2	6246.65
2.25	5128.72							2.25	5363.67
2.5	4636.25							2.5	4667.78
2.75	4383.17							2.75	4182.94
3	4275.83							3	3814.89
3.25	4226.68							3.25	3453.36
3.5	4232.64							3.5	3075
3.75	4268.29							3.75	2659.39
4	4281.09							4	2157.26
4.25	4299.13							4.25	1579.25
4.5	4431.73							4.5	1010.97
4.75	4741.69							4.75	539.625
5	5209.23							5	214.43
5.25	5749.84							5.25	47.811
5.5	6225.61							5.5	8.788
5.75	6590.91							5.75	4.402
6	7010.99							6	1.562
6.25	7587.2							6.25	0.194
6.5	7900.12							6.5	0
6.75	7580.46							6.75	0
7	6529.84							7	0
7.25	4976.59							7.25	0
7.5	3176.03							7.5	0
7.75	1641.14							7.75	0
8	659.602							8	0
8.25	181.598							8.25	0
8.5	95.741							8.5	0
8.75	140.683							8.75	0
9	166.635							9	0
9.25	158.666							9.25	0
9.5	131.203							9.5	0
9.75	97.887							9.75	0
10	67.956							10	0.0002769
10.25	45.9							10.25	0.131
10.5	32.045							10.5	0.467

## Sheet: Fig. 4A
No Field																											500 mT SMF
Time (s)	Mean1	Mean2	Mean3	Mean4	Mean5	Mean6	Mean7	Mean8	Mean9	Mean10	Mean11	Mean12	Mean13	Mean14	Mean15	Mean16	Mean17	Mean18	Mean19	Mean20	Mean21	Mean22	Mean23	Mean24	Mean25		Time (s)	Mean1	Mean2	Mean3	Mean4	Mean5	Mean6	Mean7	Mean8	Mean9	Mean10	Mean11	Mean12	Mean13	Mean14	Mean15	Mean16	Mean17	Mean18	Mean19	Mean20	Mean21	Mean22
0.0006	106.061	105.908	106.062	104.07	104.804	106.092	105.896	105.285	105.466	105.331	105.921	105.078	103.996	106.25	107.186	106.406	106.243	107.812	106.956	106.858	105.282	105.995	104.649	105.244	105.586		0.0006	105.147	104.408	104.722	104.301	105.047	104.881	106.963	106.702	106.226	105.724	106.408	105.739	105.498	105.875	106.339	105.842	105.19	105.241	104.12	103.865	104.302	104.574
0.117993	105.101	104.828	105.134	103.228	104.061	105.152	104.818	104.137	104.442	104.291	104.709	104.144	103.079	105.133	105.862	105.161	105.071	106.363	105.636	105.688	104.251	104.925	103.743	104.228	104.5		0.117993	104.292	103.724	103.938	103.615	104.202	103.974	105.68	105.402	105.039	104.671	105.117	104.762	104.54	104.736	105.115	104.733	104.229	104.199	103.273	103.035	103.258	103.603
0.235386	104.937	104.756	104.988	103.121	103.917	105.037	104.599	103.885	104.1	104.016	104.508	103.92	102.846	104.928	105.556	104.885	104.744	106.008	105.372	105.434	103.918	104.614	103.603	104.103	104.272		0.235386	104.146	103.553	103.81	103.492	104.101	103.866	105.363	105.185	104.883	104.469	104.957	104.565	104.39	104.482	104.83	104.377	103.886	104.014	103.117	102.862	103.086	103.421
0.352779	104.826	104.576	104.831	103.061	103.794	104.867	104.548	103.781	104.037	103.892	104.386	103.852	102.778	104.71	105.371	104.702	104.589	105.76	105.224	105.311	103.956	104.546	103.511	103.996	104.341		0.352779	104.069	103.492	103.708	103.404	104.043	103.801	105.134	104.995	104.649	104.29	104.803	104.294	104.188	104.396	104.706	104.35	103.932	103.944	103.061	102.874	103.009	103.364
0.470171	104.651	104.462	104.727	102.934	103.656	104.758	104.386	103.693	103.878	103.833	104.336	103.736	102.629	104.529	105.223	104.477	104.447	105.566	105.109	105.07	103.771	104.438	103.386	103.875	104.102		0.470171	104.046	103.373	103.633	103.331	103.965	103.738	105.074	104.867	104.572	104.235	104.667	104.338	104.149	104.223	104.515	104.153	103.682	103.77	102.965	102.783	102.904	103.223
0.587564	104.632	104.341	104.68	102.974	103.476	104.695	104.265	103.565	103.799	103.648	104.139	103.624	102.593	104.519	105.112	104.402	104.294	105.405	104.986	104.929	103.823	104.413	103.457	103.92	104.139		0.587564	103.978	103.379	103.606	103.283	103.921	103.656	104.93	104.835	104.487	104.178	104.646	104.258	104.174	104.209	104.471	104.072	103.645	103.71	102.972	102.757	102.924	103.209
0.704957	104.484	104.254	104.501	102.903	103.486	104.525	104.162	103.532	103.68	103.642	104.058	103.501	102.577	104.299	104.817	104.283	104.198	105.134	104.882	104.832	103.616	104.238	103.259	103.702	104.003		0.704957	103.9	103.373	103.534	103.278	103.919	103.607	104.763	104.729	104.416	104.045	104.576	104.177	104.089	104.067	104.309	103.954	103.565	103.611	102.931	102.753	102.84	103.179
0.822349	104.453	104.202	104.439	102.9	103.529	104.474	104.097	103.431	103.644	103.562	103.974	103.518	102.467	104.206	104.657	104.106	103.962	105.053	104.669	104.667	103.488	104.202	103.209	103.608	103.833		0.822349	103.833	103.293	103.53	103.237	103.836	103.579	104.773	104.603	104.305	104.056	104.521	104.099	103.986	104.002	104.258	103.858	103.486	103.544	102.856	102.677	102.82	103.08
0.939742	104.417	104.116	104.391	102.871	103.399	104.422	104.031	103.395	103.595	103.49	103.928	103.457	102.447	104.127	104.614	104.118	104.036	105.055	104.697	104.661	103.508	103.959	103.124	103.539	103.812		0.939742	103.821	103.268	103.483	103.213	103.788	103.528	104.592	104.521	104.195	103.942	104.386	103.949	103.865	103.951	104.177	103.8	103.413	103.512	102.807	102.647	102.764	103.04
1.05713	104.313	104.041	104.281	102.781	103.261	104.296	103.956	103.354	103.476	103.466	103.891	103.392	102.427	104.107	104.529	103.972	103.887	104.849	104.538	104.612	103.412	104.004	103.167	103.652	103.734		1.05713	103.728	103.243	103.417	103.135	103.776	103.502	104.633	104.569	104.242	103.974	104.399	104.061	103.963	103.833	104.087	103.826	103.409	103.517	102.832	102.651	102.763	103.028
1.17453	104.203	103.956	104.245	102.756	103.275	104.24	103.896	103.307	103.455	103.419	103.841	103.349	102.389	103.976	104.414	103.886	103.827	104.927	104.427	104.41	103.35	103.998	103.074	103.56	103.703		1.17453	103.736	103.181	103.393	103.105	103.765	103.459	104.545	104.433	104.176	103.907	104.329	103.93	103.851	103.781	103.989	103.554	103.173	103.353	102.74	102.596	102.663	102.882
1.29192	104.202	103.905	104.203	102.778	103.235	104.234	103.848	103.294	103.417	103.436	103.789	103.312	102.321	103.902	104.314	103.735	103.666	104.621	104.401	104.485	103.326	103.91	103.11	103.507	103.752		1.29192	103.774	103.175	103.385	103.084	103.776	103.491	104.449	104.443	104.105	103.878	104.319	103.952	103.81	103.794	103.997	103.68	103.358	103.397	102.731	102.577	102.673	102.914
1.40931	104.111	103.859	104.171	102.73	103.184	104.172	103.858	103.243	103.392	103.33	103.78	103.296	102.316	103.742	104.197	103.627	103.613	104.405	104.139	104.466	103.283	103.781	102.995	103.411	103.51		1.40931	103.68	103.11	103.335	102.991	103.73	103.396	104.4	104.369	104.027	103.819	104.271	103.838	103.751	103.679	103.863	103.512	103.178	103.293	102.717	102.568	102.622	102.892
1.5267	104.122	103.761	104.174	102.703	103.109	104.213	103.857	103.188	103.311	103.295	103.703	103.209	102.242	103.713	104.129	103.726	103.664	104.498	104.176	104.316	103.247	103.743	103.057	103.432	103.52		1.5267	103.733	103.042	103.261	103.045	103.718	103.441	104.359	104.333	104.055	103.79	104.207	103.775	103.746	103.671	103.854	103.502	103.124	103.321	102.708	102.582	102.611	102.858
1.6441	104.022	103.761	104.056	102.663	103.195	104.05	103.76	103.064	103.17	103.207	103.63	103.212	102.247	103.731	104.056	103.502	103.455	104.363	104.105	104.278	103.22	103.76	102.971	103.306	103.42		1.6441	103.696	103.091	103.285	103.052	103.634	103.367	104.287	104.224	103.993	103.719	104.113	103.827	103.757	103.625	103.811	103.547	103.188	103.307	102.632	102.509	102.57	102.818
1.76149	104.02	103.816	104.036	102.629	103.149	104.045	103.716	103.091	103.203	103.191	103.588	103.159	102.143	103.71	104.136	103.727	103.637	104.376	104.065	104.223	103.161	103.597	102.989	103.298	103.425		1.76149	103.644	103.105	103.271	103.045	103.663	103.355	104.3	104.267	103.948	103.752	104.167	103.779	103.683	103.613	103.786	103.498	103.144	103.258	102.725	102.556	102.611	102.858
1.87888	103.992	103.577	103.96	102.563	102.955	103.962	103.654	103.076	103.148	103.18	103.572	103.127	102.129	103.594	103.925	103.442	103.357	104.138	103.99	104.201	103.09	103.717	103.017	103.346	103.501		1.87888	103.578	103.052	103.267	102.987	103.565	103.272	104.186	104.213	103.932	103.662	104.101	103.785	103.714	103.528	103.677	103.406	103.059	103.177	102.66	102.532	102.574	102.86
1.99628	103.967	103.553	103.867	102.523	103.019	103.86	103.688	103.049	103.196	103.192	103.531	103.124	102.197	103.524	104.003	103.462	103.398	104.155	104.054	104.061	102.913	103.613	102.9	103.287	103.352		1.99628	103.578	103.018	103.186	102.973	103.586	103.274	104.146	104.174	103.907	103.648	104.089	103.762	103.695	103.569	103.72	103.462	103.13	103.24	102.657	102.525	102.57	102.826
2.11367	103.906	103.713	103.952	102.57	103.087	103.97	103.583	102.997	103.069	103.102	103.54	103.117	102.117	103.669	103.838	103.505	103.459	104.207	103.981	104.039	102.978	103.527	102.905	103.186	103.271		2.11367	103.614	103.053	103.209	102.902	103.576	103.258	104.12	104.146	103.886	103.594	104.085	103.776	103.66	103.416	103.578	103.262	102.919	103.065	102.656	102.531	102.585	102.788
2.23106	103.864	103.439	103.865	102.514	102.781	103.879	103.539	102.952	103.071	103.076	103.455	103.067	102.073	103.512	103.868	103.285	103.214	104.045	103.954	104.079	102.98	103.553	102.949	103.313	103.358		2.23106	103.567	102.987	103.16	102.896	103.597	103.26	104.026	104.149	103.791	103.561	104.06	103.739	103.603	103.481	103.618	103.386	103.004	103.164	102.612	102.468	102.554	102.749
2.34845	103.787	103.495	103.853	102.509	102.964	103.864	103.528	102.913	103.031	103.032	103.41	103.017	102.035	103.543	103.832	103.412	103.362	104.145	103.898	104.027	103.033	103.448	102.89	103.248	103.3		2.34845	103.528	102.919	103.109	102.846	103.545	103.221	104.026	104.106	103.745	103.499	103.982	103.562	103.542	103.443	103.563	103.321	103.016	103.095	102.651	102.487	102.512	102.772
2.46585	103.848	103.505	103.754	102.492	102.925	103.776	103.433	102.911	102.912	103.011	103.397	102.987	102.054	103.492	103.726	103.351	103.307	104.096	103.902	103.996	102.996	103.439	102.911	103.249	103.381		2.46585	103.554	102.923	103.084	102.799	103.579	103.27	104.009	104.074	103.771	103.587	104.027	103.71	103.59	103.442	103.564	103.323	102.995	103.096	102.669	102.544	102.547	102.745
2.58324	103.74	103.309	103.792	102.497	102.843	103.8	103.431	102.883	103.007	103.016	103.29	102.983	102.064	103.4	103.725	103.157	103.145	103.91	103.822	103.911	102.908	103.381	102.819	103.153	103.307		2.58324	103.4	102.934	103.081	102.874	103.427	103.092	103.934	104.057	103.796	103.52	104.024	103.641	103.646	103.433	103.527	103.334	102.94	103.084	102.607	102.468	102.496	102.724
2.70063	103.726	103.492	103.762	102.493	102.905	103.77	103.398	102.838	102.912	102.946	103.343	102.953	102.006	103.377	103.633	103.374	103.273	104.052	103.807	103.842	102.718	103.367	102.806	103.178	103.117		2.70063	103.441	102.931	103.08	102.849	103.492	103.14	103.955	104.03	103.726	103.595	103.974	103.654	103.562	103.416	103.543	103.262	102.947	103.084	102.611	102.494	102.51	102.732
2.81802	103.727	103.49	103.711	102.442	102.919	103.722	103.366	102.805	102.878	102.899	103.262	102.92	102.011	103.423	103.613	103.309	103.226	103.96	103.789	103.933	102.904	103.376	102.802	103.117	103.039		2.81802	103.377	102.866	103.049	102.746	103.407	103.047	103.931	104.009	103.748	103.495	103.924	103.595	103.573	103.337	103.467	103.221	102.894	103.014	102.639	102.488	102.425	102.768
2.93542	103.685	103.507	103.706	102.519	102.816	103.712	103.426	102.88	102.923	102.995	103.353	102.882	102.012	103.32	103.632	103.228	103.207	103.938	103.671	103.886	102.84	103.251	102.744	103.107	103.195		2.93542	103.412	102.872	103.044	102.826	103.413	103.101	103.876	103.968	103.71	103.453	103.896	103.607	103.518	103.343	103.454	103.212	102.935	103.046	102.564	102.43	102.469	102.692
3.05281	103.737	103.42	103.633	102.488	102.881	103.636	103.33	102.826	102.881	102.908	103.218	102.805	101.999	103.159	103.471	103.067	103	103.75	103.569	103.765	102.804	103.336	102.755	103.019	103.131		3.05281	103.381	102.828	102.949	102.775	103.486	103.099	103.907	103.934	103.652	103.519	103.906	103.54	103.513	103.331	103.413	103.156	102.839	102.952	102.521	102.373	102.428	102.644
3.1702	103.653	103.389	103.546	102.463	102.814	103.557	103.331	102.774	102.799	102.876	103.202	102.847	101.959	103.226	103.494	103.195	103.175	103.831	103.705	103.664	102.64	103.236	102.785	103.036	103.133		3.1702	103.371	102.879	103.027	102.78	103.35	103.016	103.888	103.953	103.595	103.485	103.879	103.58	103.494	103.274	103.382	103.019	102.757	102.906	102.554	102.447	102.455	102.665
3.2876	103.658	103.362	103.61	102.472	102.889	103.607	103.279	102.766	102.843	102.86	103.156	102.86	101.973	103.202	103.501	103.173	103.105	103.798	103.543	103.738	102.73	103.115	102.644	102.881	103.135		3.2876	103.363	102.837	102.978	102.834	103.355	103.044	103.853	103.901	103.658	103.451	103.849	103.518	103.468	103.313	103.393	103.149	102.819	102.961	102.578	102.43	102.41	102.657
3.40499	103.6	103.321	103.617	102.448	102.781	103.626	103.207	102.766	102.766	102.861	103.183	102.801	101.912	103.149	103.492	103.134	103.101	103.745	103.572	103.845	102.751	103.157	102.749	102.985	103.103		3.40499	103.375	102.799	103.003	102.747	103.38	103.006	103.813	103.922	103.568	103.405	103.858	103.486	103.466	103.268	103.364	103.007	102.697	102.973	102.565	102.447	102.419	102.665
3.52238	103.526	103.322	103.506	102.421	102.764	103.543	103.363	102.782	102.788	102.872	103.178	102.813	101.933	103.198	103.437	103.118	103.061	103.734	103.69	103.574	102.711	103.088	102.742	102.951	103.099		3.52238	103.325	102.861	102.996	102.811	103.37	103.046	103.853	103.873	103.547	103.431	103.817	103.48	103.399	103.268	103.354	103.089	102.739	102.934	102.504	102.377	102.377	102.551
3.63977	103.559	103.357	103.552	102.485	102.865	103.581	103.238	102.686	102.681	102.76	103.123	102.797	101.911	103.19	103.408	103.025	103.016	103.707	103.591	103.696	102.733	103.063	102.626	102.834	103.112		3.63977	103.4	102.759	102.952	102.667	103.418	103.034	103.757	103.854	103.557	103.399	103.831	103.449	103.427	103.197	103.311	102.969	102.663	102.845	102.545	102.42	102.42	102.657
3.75717	103.588	103.199	103.507	102.381	102.776	103.526	103.143	102.626	102.698	102.73	103.028	102.789	101.84	103.183	103.369	103.039	103.016	103.585	103.543	103.625	102.782	103.131	102.703	102.903	103.053		3.75717	103.315	102.764	102.916	102.713	103.338	103.006	103.706	103.853	103.486	103.392	103.808	103.46	103.387	103.2	103.316	103.061	102.836	102.914	102.5	102.37	102.29	102.583
3.87456	103.559	103.209	103.519	102.355	102.76	103.542	103.235	102.63	102.644	102.736	103.074	102.763	101.837	103.109	103.417	103.014	102.987	103.619	103.564	103.619	102.674	103.182	102.715	102.949	103.136		3.87456	103.321	102.773	102.925	102.666	103.328	102.985	103.72	103.868	103.575	103.319	103.826	103.432	103.403	103.162	103.262	103.006	102.683	102.857	102.432	102.309	102.311	102.522
3.99195	103.467	103.198	103.456	102.35	102.793	103.47	103.154	102.646	102.653	102.744	103.074	102.741	101.823	103.08	103.38	102.989	102.926	103.468	103.521	103.539	102.527	103.129	102.666	102.868	102.938		3.99195	103.265	102.728	102.875	102.69	103.303	102.993	103.63	103.75	103.56	103.27	103.707	103.387	103.466	103.181	103.26	103.047	102.747	102.873	102.464	102.377	102.275	102.594
4.10934	103.492	103.061	103.484	102.343	102.567	103.489	103.193	102.641	102.655	102.744	103.091	102.78	101.85	103.167	103.372	102.994	102.954	103.582	103.501	103.477	102.612	102.958	102.634	102.901	102.986		4.10934	103.27	102.734	102.865	102.706	103.349	102.999	103.748	103.836	103.458	103.38	103.787	103.414	103.377	103.118	103.217	102.928	102.634	102.768	102.517	102.38	102.324	102.593
4.22674	103.48	103.158	103.418	102.335	102.629	103.42	103.123	102.609	102.626	102.72	103.047	102.71	101.819	103.041	103.273	102.952	102.889	103.507	103.443	103.552	102.603	103.047	102.629	102.849	103.001		4.22674	103.238	102.764	102.903	102.686	103.237	102.922	103.656	103.797	103.483	103.328	103.743	103.427	103.376	103.128	103.207	102.961	102.682	102.861	102.535	102.422	102.34	102.611
4.34413	103.416	103.135	103.423	102.334	102.62	103.442	103.127	102.644	102.692	102.718	103	102.704	101.848	103.114	103.276	102.904	102.856	103.445	103.404	103.494	102.609	102.975	102.675	102.938	102.948		4.34413	103.288	102.737	102.884	102.686	103.314	102.944	103.689	103.785	103.5	103.372	103.768	103.468	103.356	103.125	103.183	102.977	102.718	102.81	102.481	102.38	102.392	102.554
4.46152	103.458	103.06	103.372	102.317	102.661	103.382	103.122	102.536	102.576	102.644	102.966	102.664	101.772	103.057	103.166	102.804	102.73	103.275	103.331	103.552	102.666	103.003	102.627	102.839	103.01		4.46152	103.206	102.76	102.86	102.702	103.235	102.92	103.576	103.736	103.478	103.261	103.713	103.413	103.358	103.128	103.216	103.003	102.709	102.839	102.491	102.408	102.366	102.537
4.57891	103.44	103.135	103.445	102.311	102.631	103.478	103.132	102.51	102.596	102.644	103.039	102.706	101.812	103.091	103.323	102.881	102.883	103.441	103.447	103.37	102.531	103.109	102.674	102.882	102.899		4.57891	103.293	102.733	102.881	102.607	103.298	102.937	103.63	103.763	103.454	103.262	103.736	103.426	103.346	103.11	103.183	102.991	102.676	102.858	102.485	102.379	102.352	102.561
4.69631	103.385	103.134	103.272	102.324	102.624	103.299	103.16	102.63	102.611	102.762	103.087	102.689	101.779	103.01	103.264	102.855	102.831	103.427	103.421	103.551	102.585	103.153	102.658	102.907	103.011		4.69631	103.185	102.683	102.83	102.598	103.238	102.878	103.553	103.754	103.464	103.222	103.66	103.34	103.31	103.106	103.162	102.929	102.649	102.822	102.414	102.327	102.353	102.509
4.8137	103.413	103.122	103.354	102.262	102.7	103.375	103.077	102.57	102.642	102.691	103.004	102.66	101.818	103.036	103.225	102.821	102.803	103.439	103.356	103.456	102.65	102.926	102.619	102.822	102.932		4.8137	103.252	102.722	102.841	102.592	103.274	102.905	103.535	103.755	103.445	103.194	103.695	103.353	103.326	103.082	103.162	102.845	102.553	102.728	102.446	102.382	102.286	102.544
4.93109	103.329	103.006	103.288	102.231	102.579	103.314	103.032	102.591	102.528	102.68	102.912	102.62	101.792	103.036	103.157	102.805	102.764	103.294	103.397	103.355	102.478	102.925	102.521	102.787	102.8		4.93109	103.166	102.657	102.756	102.555	103.196	102.852	103.536	103.707	103.388	103.227	103.672	103.355	103.312	103.046	103.095	102.893	102.597	102.746	102.445	102.34	102.292	102.497
5.04848	103.321	103.016	103.33	102.28	102.564	103.369	103.146	102.61	102.635	102.706	103.052	102.641	101.745	102.972	103.252	102.777	102.721	103.262	103.441	103.279	102.396	102.843	102.573	102.753	102.769		5.04848	103.188	102.624	102.766	102.586	103.192	102.868	103.492	103.68	103.409	103.18	103.641	103.284	103.259	103.072	103.126	102.931	102.656	102.793	102.471	102.373	102.316	102.574
5.16588	103.388	103.032	103.303	102.364	102.636	103.316	103.082	102.544	102.551	102.692	102.951	102.56	101.75	102.937	103.126	102.698	102.628	103.211	103.26	103.45	102.476	102.842	102.574	102.774	102.781		5.16588	103.172	102.634	102.78	102.585	103.199	102.887	103.424	103.711	103.368	103.123	103.641	103.302	103.25	103.05	103.107	102.874	102.591	102.767	102.398	102.291	102.303	102.508
5.28327	103.351	103.109	103.327	102.273	102.592	103.346	103.008	102.507	102.555	102.614	102.884	102.626	101.795	102.938	103.169	102.775	102.747	103.355	103.292	103.45	102.536	102.853	102.518	102.783	102.901		5.28327	103.145	102.688	102.816	102.59	103.18	102.858	103.546	103.699	103.425	103.25	103.694	103.361	103.336	103.017	103.083	102.861	102.624	102.774	102.443	102.321	102.299	102.471
5.40066	103.294	103.007	103.315	102.237	102.54	103.329	103.023	102.509	102.534	102.63	102.9	102.608	101.735	102.848	103.064	102.798	102.712	103.323	103.215	103.28	102.375	102.901	102.566	102.766	102.814		5.40066	103.151	102.582	102.745	102.491	103.157	102.814	103.484	103.672	103.378	103.222	103.618	103.293	103.271	102.941	103.007	102.819	102.547	102.688	102.4	102.294	102.274	102.452
5.51806	103.308	103.055	103.288	102.261	102.518	103.307	103.04	102.505	102.437	102.593	102.867	102.598	101.75	102.887	103.082	102.702	102.634	103.128	103.137	103.252	102.386	102.854	102.429	102.68	102.78		5.51806	103.19	102.579	102.707	102.588	103.267	102.915	103.458	103.674	103.387	103.161	103.599	103.304	103.276	103.036	103.082	102.887	102.609	102.782	102.41	102.344	102.297	102.528
5.63545	103.309	103.054	103.191	102.329	102.604	103.211	102.935	102.481	102.463	102.54	102.815	102.54	101.766	102.895	103.088	102.635	102.589	103.08	103.149	103.227	102.414	102.915	102.478	102.759	102.768		5.63545	103.148	102.582	102.709	102.549	103.201	102.856	103.436	103.608	103.36	103.122	103.593	103.244	103.277	102.98	103.058	102.839	102.558	102.74	102.428	102.333	102.234	102.496
5.75284	103.292	103.007	103.274	102.259	102.5	103.279	103.064	102.556	102.491	102.657	102.979	102.577	101.679	102.838	103.099	102.601	102.553	103.016	103.319	103.339	102.511	102.898	102.469	102.729	102.896		5.75284	103.177	102.571	102.758	102.55	103.145	102.785	103.456	103.651	103.313	103.147	103.637	103.251	103.183	103.014	103.068	102.863	102.531	102.795	102.392	102.308	102.255	102.475
5.87023	103.244	102.811	103.253	102.215	102.436	103.271	103.11	102.519	102.52	102.626	102.985	102.547	101.75	102.723	103.024	102.605	102.544	103.073	103.093	103.2	102.358	102.87	102.434	102.719	102.78		5.87023	103.113	102.568	102.713	102.483	103.156	102.786	103.461	103.619	103.341	103.168	103.573	103.281	103.255	102.955	102.991	102.778	102.53	102.718	102.419	102.327	102.22	102.479
5.98763	103.244	102.901	103.187	102.283	102.549	103.198	103.001	102.531	102.528	102.632	102.967	102.564	101.697	102.735	102.99	102.554	102.515	103.057	103.153	103.226	102.369	102.83	102.524	102.697	102.726		5.98763	103.145	102.649	102.781	102.574	103.159	102.813	103.385	103.625	103.347	103.096	103.57	103.261	103.214	102.991	103.031	102.776	102.469	102.716	102.345	102.265	102.222	102.436
6.10502	103.169	102.93	103.207	102.197	102.474	103.222	102.996	102.496	102.472	102.559	102.91	102.508	101.694	102.789	103.006	102.684	102.634	103.121	103.212	103.383	102.566	102.79	102.468	102.72	102.775		6.10502	103.122	102.617	102.731	102.526	103.174	102.805	103.405	103.609	103.299	103.131	103.561	103.279	103.242	102.913	102.977	102.684	102.44	102.589	102.388	102.294	102.18	102.443
6.22241	103.231	102.828	103.246	102.237	102.438	103.257	102.936	102.464	102.445	102.544	102.815	102.538	101.749	102.874	103.072	102.707	102.656	103.116	103.164	103.279	102.431	102.86	102.546	102.818	102.841		6.22241	103.11	102.594	102.688	102.543	103.164	102.847	103.416	103.587	103.253	103.156	103.567	103.279	103.206	102.955	102.976	102.604	102.376	102.619	102.373	102.318	102.239	102.444
6.3398	103.256	102.85	103.219	102.161	102.449	103.232	102.988	102.431	102.428	102.519	102.852	102.591	101.662	102.774	103.035	102.605	102.545	103.043	103.084	103.151	102.347	102.743	102.455	102.654	102.658		6.3398	103.102	102.575	102.692	102.522	103.113	102.775	103.437	103.583	103.327	103.147	103.528	103.197	103.223	102.938	103.001	102.755	102.565	102.676	102.39	102.272	102.306	102.435
6.4572	103.194	102.787	103.195	102.209	102.46	103.209	103.005	102.52	102.499	102.609	102.922	102.551	101.75	102.819	103.002	102.605	102.575	103.149	103.14	103.235	102.265	102.787	102.506	102.663	102.711		6.4572	103.096	102.559	102.69	102.512	103.17	102.821	103.352	103.593	103.272	103.054	103.557	103.265	103.173	102.919	102.981	102.628	102.397	102.609	102.416	102.317	102.256	102.432
6.57459	103.159	102.787	103.217	102.214	102.421	103.239	103.012	102.476	102.508	102.61	102.823	102.486	101.682	102.755	102.943	102.586	102.53	102.968	103.104	103.154	102.241	102.672	102.417	102.589	102.725		6.57459	103.106	102.627	102.773	102.486	103.14	102.819	103.278	103.545	103.253	103.026	103.529	103.228	103.176	102.941	102.964	102.752	102.485	102.648	102.337	102.267	102.207	102.379
6.69198	103.173	102.856	103.132	102.267	102.557	103.141	102.975	102.499	102.426	102.595	102.867	102.563	101.701	102.792	102.972	102.629	102.594	103.114	103.132	103.146	102.351	102.846	102.533	102.771	102.643		6.69198	103.141	102.532	102.722	102.533	103.136	102.79	103.436	103.575	103.253	103.174	103.555	103.175	103.217	102.919	102.935	102.59	102.411	102.562	102.326	102.247	102.262	102.432
6.80938	103.152	102.835	103.13	102.191	102.437	103.163	102.947	102.414	102.367	102.499	102.811	102.516	101.698	102.76	103.028	102.628	102.585	103.115	103.075	103.085	102.281	102.757	102.498	102.718	102.711		6.80938	103.077	102.598	102.719	102.541	103.142	102.788	103.333	103.549	103.33	103.083	103.493	103.184	103.195	102.866	102.9	102.592	102.371	102.537	102.337	102.244	102.166	102.403
6.92677	103.185	102.845	103.183	102.207	102.464	103.185	102.979	102.48	102.435	102.587	102.833	102.522	101.675	102.724	102.944	102.459	102.431	102.873	103.011	103.222	102.31	102.712	102.398	102.593	102.623		6.92677	103.098	102.528	102.624	102.449	103.105	102.74	103.356	103.523	103.225	103.092	103.514	103.139	103.158	102.851	102.913	102.631	102.454	102.583	102.341	102.253	102.211	102.443
7.04416	103.189	102.794	103.189	102.203	102.443	103.214	102.901	102.434	102.385	102.547	102.822	102.441	101.663	102.736	102.956	102.482	102.434	102.885	103.091	103.107	102.222	102.753	102.523	102.714	102.62		7.04416	103.093	102.578	102.705	102.476	103.083	102.751	103.297	103.516	103.257	103.038	103.476	103.155	103.184	102.806	102.848	102.565	102.281	102.525	102.31	102.239	102.216	102.377
7.16155	103.172	102.763	103.134	102.205	102.42	103.159	102.919	102.336	102.295	102.46	102.793	102.507	101.627	102.734	102.963	102.403	102.432	102.906	103.067	103.113	102.299	102.653	102.412	102.613	102.658		7.16155	103.074	102.633	102.699	102.5	103.099	102.777	103.282	103.544	103.194	103.021	103.489	103.236	103.093	102.935	102.969	102.755	102.556	102.678	102.318	102.26	102.228	102.386
7.27895	103.092	102.67	103.044	102.109	102.38	103.07	102.865	102.374	102.382	102.506	102.834	102.464	101.616	102.709	102.896	102.513	102.506	102.965	103.103	103.076	102.212	102.807	102.448	102.699	102.657		7.27895	103.042	102.503	102.622	102.466	103.029	102.679	103.302	103.559	103.236	103.082	103.516	103.149	103.181	102.844	102.868	102.561	102.357	102.486	102.315	102.222	102.206	102.364
7.39634	103.077	102.755	103.107	102.164	102.363	103.107	102.929	102.402	102.346	102.519	102.784	102.45	101.665	102.753	102.84	102.461	102.395	102.785	103.108	103.173	102.366	102.81	102.562	102.729	102.67		7.39634	103.062	102.483	102.592	102.451	103.017	102.701	103.289	103.516	103.295	103.044	103.501	103.192	103.204	102.886	102.929	102.707	102.396	102.586	102.364	102.291	102.167	102.42
7.51373	103.06	102.6	103.085	102.057	102.259	103.095	102.913	102.433	102.388	102.531	102.841	102.499	101.658	102.721	102.859	102.408	102.34	102.771	102.977	103.132	102.163	102.599	102.431	102.597	102.631		7.51373	103.054	102.565	102.706	102.493	103.13	102.778	103.233	103.495	103.202	103.005	103.487	103.187	103.133	102.868	102.893	102.651	102.397	102.571	102.288	102.203	102.2	102.337
7.63112	103.146	102.661	103.05	102.083	102.303	103.062	102.823	102.348	102.361	102.441	102.675	102.487	101.651	102.718	102.85	102.464	102.417	102.919	103.091	102.999	102.222	102.548	102.48	102.656	102.561		7.63112	103.047	102.486	102.621	102.498	103.152	102.781	103.254	103.525	103.237	103.012	103.456	103.183	103.158	102.783	102.819	102.532	102.284	102.51	102.299	102.239	102.19	102.354
7.74852	103.063	102.683	103.099	102.113	102.25	103.096	102.919	102.372	102.395	102.469	102.771	102.44	101.629	102.603	102.771	102.427	102.373	102.74	102.947	103.083	102.208	102.623	102.456	102.626	102.672		7.74852	103.034	102.464	102.637	102.425	103.098	102.718	103.229	103.47	103.185	102.973	103.418	103.074	103.144	102.789	102.834	102.521	102.328	102.478	102.295	102.201	102.166	102.351
7.86591	103.102	102.637	103.09	102.122	102.384	103.099	102.815	102.345	102.318	102.442	102.688	102.419	101.615	102.666	102.816	102.441	102.397	102.823	102.941	103.072	102.246	102.591	102.399	102.595	102.543		7.86591	103.02	102.463	102.594	102.462	103.058	102.759	103.294	103.471	103.176	103.121	103.47	103.155	103.138	102.854	102.88	102.654	102.424	102.583	102.324	102.236	102.217	102.386
7.9833	103.032	102.647	103.064	102.102	102.296	103.074	102.84	102.333	102.346	102.47	102.801	102.419	101.659	102.718	102.934	102.532	102.503	103.007	103.019	103.064	102.179	102.612	102.375	102.546	102.611		7.9833	103.018	102.465	102.586	102.415	103.131	102.75	103.233	103.555	103.234	103.02	103.503	103.164	103.17	102.79	102.8	102.515	102.279	102.527	102.299	102.214	102.178	102.328
8.10069	103.07	102.696	103.128	102.107	102.358	103.147	102.853	102.375	102.354	102.455	102.779	102.487	101.665	102.662	102.826	102.521	102.531	102.985	103.101	103.024	102.067	102.74	102.437	102.628	102.571		8.10069	103.018	102.553	102.633	102.456	102.95	102.657	103.273	103.465	103.178	103.049	103.429	103.145	103.185	102.804	102.833	102.549	102.357	102.552	102.34	102.262	102.189	102.374
8.21809	103.031	102.707	103.117	102.15	102.296	103.119	102.88	102.329	102.334	102.455	102.762	102.451	101.629	102.647	102.783	102.418	102.378	102.833	102.914	103.08	102.167	102.538	102.391	102.568	102.608		8.21809	102.986	102.498	102.648	102.456	103.001	102.629	103.278	103.487	103.199	103.04	103.491	103.157	103.134	102.775	102.815	102.496	102.303	102.5	102.312	102.252	102.163	102.37
8.33548	103.084	102.69	103.13	102.185	102.309	103.134	102.807	102.336	102.292	102.433	102.749	102.439	101.589	102.648	102.853	102.394	102.402	102.794	102.953	103.098	102.162	102.608	102.425	102.623	102.624		8.33548	103.005	102.533	102.646	102.419	103.075	102.697	103.185	103.434	103.151	102.945	103.394	103.145	103.079	102.767	102.779	102.476	102.282	102.491	102.295	102.234	102.198	102.324
8.45287	103.072	102.68	103.067	102.154	102.341	103.077	102.782	102.32	102.309	102.427	102.727	102.418	101.589	102.662	102.813	102.453	102.418	102.845	103.01	102.954	102.177	102.653	102.356	102.53	102.461		8.45287	102.993	102.473	102.588	102.382	103.021	102.695	103.222	103.481	103.194	102.97	103.477	103.156	103.153	102.769	102.806	102.483	102.297	102.474	102.326	102.259	102.139	102.393
8.57026	103.074	102.75	103.098	102.143	102.391	103.093	102.846	102.345	102.243	102.454	102.718	102.436	101.585	102.63	102.844	102.453	102.44	102.866	103.019	102.948	102.111	102.575	102.425	102.587	102.504		8.57026	102.981	102.435	102.528	102.411	103.022	102.66	103.203	103.44	103.129	102.969	103.424	103.117	103.08	102.781	102.808	102.485	102.286	102.507	102.285	102.224	102.124	102.326
8.68766	103.064	102.739	103.086	102.16	102.33	103.095	102.807	102.281	102.268	102.416	102.685	102.341	101.548	102.611	102.842	102.442	102.384	102.78	102.96	103.042	102.173	102.589	102.403	102.566	102.762		8.68766	102.984	102.433	102.578	102.378	103.047	102.669	103.192	103.418	103.122	102.977	103.423	103.053	103.08	102.711	102.742	102.433	102.216	102.445	102.269	102.192	102.113	102.337
8.80505	103.042	102.684	103.04	102.07	102.294	103.054	102.761	102.225	102.191	102.338	102.667	102.414	101.58	102.643	102.8	102.455	102.415	102.793	102.957	103.006	102.146	102.581	102.338	102.551	102.492		8.80505	102.986	102.481	102.554	102.398	103.041	102.716	103.23	103.463	103.119	102.985	103.415	103.117	103.107	102.801	102.814	102.472	102.279	102.5	102.246	102.202	102.074	102.27
8.92244	103.023	102.597	102.913	102.103	102.255	102.923	102.868	102.298	102.3	102.408	102.743	102.413	101.635	102.628	102.841	102.368	102.335	102.721	102.88	102.929	102.159	102.588	102.408	102.496	102.487		8.92244	102.967	102.47	102.579	102.406	103.008	102.654	103.14	103.432	103.144	102.939	103.378	103.112	103.092	102.76	102.786	102.51	102.247	102.477	102.28	102.216	102.124	102.327
9.03984	103.019	102.625	103.064	102.155	102.281	103.08	102.84	102.295	102.272	102.444	102.672	102.369	101.581	102.663	102.796	102.319	102.324	102.71	102.813	102.935	102.219	102.407	102.365	102.464	102.516		9.03984	102.988	102.45	102.583	102.321	103.076	102.708	103.14	103.393	103.12	102.926	103.389	103.051	103.058	102.711	102.726	102.448	102.192	102.416	102.291	102.198	102.12	102.353
9.15723	102.981	102.587	103.005	102.09	102.246	103.01	102.807	102.346	102.298	102.418	102.662	102.408	101.662	102.544	102.789	102.343	102.313	102.725	102.957	102.998	102.164	102.528	102.366	102.474	102.479		9.15723	102.94	102.467	102.569	102.416	102.965	102.637	103.165	103.4	103.154	102.969	103.31	103.08	103.061	102.752	102.767	102.446	102.237	102.484	102.248	102.153	102.116	102.272
9.27462	102.999	102.635	102.98	102.094	102.277	102.984	102.747	102.312	102.28	102.416	102.696	102.444	101.602	102.651	102.785	102.301	102.286	102.681	102.938	102.9	102.07	102.525	102.344	102.522	102.565		9.27462	102.901	102.45	102.508	102.37	102.99	102.641	103.116	103.383	103.153	102.934	103.369	103.099	103.097	102.771	102.766	102.361	102.17	102.412	102.334	102.286	102.192	102.344
9.39201	103.014	102.58	103.092	102.118	102.289	103.104	102.779	102.315	102.233	102.408	102.663	102.334	101.568	102.512	102.693	102.32	102.314	102.711	102.928	102.881	102.172	102.509	102.284	102.495	102.551		9.39201	102.937	102.446	102.565	102.375	103.002	102.647	103.18	103.389	103.12	102.939	103.361	103.098	103.06	102.728	102.748	102.42	102.228	102.41	102.27	102.229	102.103	102.293
9.50941	102.989	102.698	102.98	102.132	102.268	102.996	102.818	102.33	102.237	102.396	102.665	102.408	101.59	102.582	102.658	102.356	102.289	102.632	102.857	102.885	102.229	102.56	102.418	102.591	102.496		9.50941	102.9	102.391	102.53	102.372	102.87	102.532	103.173	103.393	103.101	102.983	103.403	103.08	103.078	102.713	102.729	102.408	102.189	102.435	102.265	102.197	102.136	102.288
9.6268	103.044	102.669	102.894	102.129	102.302	102.885	102.763	102.274	102.238	102.356	102.674	102.402	101.585	102.607	102.748	102.37	102.372	102.728	102.87	102.914	102.149	102.521	102.404	102.522	102.552		9.6268	102.951	102.433	102.556	102.317	102.972	102.633	103.126	103.369	103.092	102.908	103.341	103.088	103.009	102.725	102.741	102.319	102.136	102.368	102.261	102.218	102.123	102.309
9.74419	103.012	102.579	102.981	102.135	102.256	102.99	102.769	102.256	102.217	102.358	102.663	102.366	101.534	102.536	102.704	102.391	102.327	102.727	102.899	102.838	102.214	102.47	102.33	102.553	102.393		9.74419	102.94	102.443	102.552	102.383	103.033	102.684	103.088	103.374	103.085	102.822	103.324	103.079	103.09	102.731	102.712	102.444	102.234	102.424	102.311	102.242	102.136	102.329
9.86158	102.973	102.543	102.949	102.108	102.242	102.968	102.753	102.281	102.211	102.376	102.604	102.363	101.554	102.498	102.673	102.325	102.3	102.745	102.869	102.846	102.077	102.502	102.299	102.491	102.494		9.86158	102.954	102.413	102.556	102.336	102.982	102.607	103.122	103.371	103.133	102.879	103.372	103.034	103.073	102.695	102.675	102.335	102.152	102.374	102.317	102.233	102.178	102.337
9.97898	102.983	102.549	102.917	102.113	102.242	102.913	102.783	102.272	102.207	102.395	102.606	102.389	101.568	102.518	102.746	102.393	102.339	102.667	102.869	102.973	102.14	102.495	102.341	102.51	102.482		9.97898	102.889	102.371	102.47	102.313	102.982	102.643	103.086	103.351	103.146	102.915	103.351	103.026	103.105	102.661	102.659	102.346	102.092	102.382	102.266	102.229	102.139	102.281
10.0964	102.923	102.588	102.912	102.085	102.253	102.939	102.731	102.265	102.244	102.377	102.657	102.345	101.552	102.488	102.702	102.33	102.269	102.627	102.828	102.844	102.152	102.516	102.389	102.577	102.575		10.0964	102.901	102.36	102.463	102.374	102.974	102.641	103.067	103.389	103.075	102.861	103.378	103.017	103.038	102.67	102.704	102.371	102.171	102.374	102.307	102.253	102.122	102.321
10.2138	102.907	102.478	102.882	102.025	102.225	102.856	102.748	102.259	102.171	102.372	102.594	102.319	101.507	102.519	102.626	102.319	102.268	102.64	102.759	102.853	102.032	102.447	102.389	102.462	102.485		10.2138	102.957	102.435	102.593	102.378	102.994	102.675	103.062	103.326	103.105	102.894	103.272	103.028	103.085	102.684	102.708	102.421	102.231	102.373	102.265	102.21	102.164	102.276
10.3312	102.91	102.602	102.879	102.065	102.163	102.91	102.7	102.277	102.22	102.388	102.597	102.328	101.544	102.444	102.705	102.258	102.252	102.642	102.747	102.807	102.061	102.332	102.243	102.44	102.401		10.3312	102.912	102.457	102.578	102.371	102.912	102.578	103.077	103.333	103.038	102.869	103.296	102.994	103.039	102.647	102.661	102.367	102.165	102.368	102.289	102.176	102.091	102.275
10.4485	102.918	102.681	102.895	102.105	102.35	102.917	102.775	102.266	102.224	102.389	102.651	102.391	101.548	102.501	102.624	102.287	102.259	102.651	102.859	102.929	102.091	102.525	102.316	102.518	102.339		10.4485	102.921	102.458	102.572	102.383	102.926	102.581	103.142	103.371	103.036	102.981	103.374	103.029	103.034	102.697	102.68	102.331	102.118	102.342	102.225	102.16	102.073	102.204
10.5659	102.935	102.658	102.91	102.16	102.34	102.929	102.689	102.242	102.113	102.349	102.585	102.362	101.523	102.486	102.626	102.302	102.269	102.596	102.783	102.897	102.077	102.468	102.277	102.455	102.292		10.5659	102.825	102.42	102.535	102.327	102.937	102.568	103.016	103.298	103.036	102.814	103.291	103	103.016	102.651	102.658	102.296	102.119	102.33	102.26	102.191	102.091	102.264
10.6833	102.893	102.584	102.872	102.118	102.302	102.887	102.674	102.218	102.203	102.373	102.582	102.272	101.597	102.487	102.624	102.276	102.28	102.689	102.748	102.803	102.096	102.44	102.314	102.429	102.423		10.6833	102.912	102.417	102.556	102.395	102.892	102.595	103.065	103.316	103.071	102.828	103.308	103.007	103.036	102.648	102.665	102.328	102.118	102.355	102.266	102.214	102.056	102.281
10.8007	102.875	102.648	102.918	102.106	102.289	102.921	102.676	102.261	102.183	102.318	102.642	102.278	101.526	102.553	102.624	102.285	102.259	102.603	102.897	102.782	102.088	102.458	102.305	102.422	102.336		10.8007	102.92	102.373	102.481	102.352	102.956	102.574	103.027	103.345	103.045	102.854	103.311	102.962	102.979	102.674	102.67	102.33	102.155	102.4	102.223	102.16	102.046	102.26
10.9181	102.925	102.72	102.888	102.167	102.306	102.914	102.749	102.219	102.14	102.324	102.621	102.365	101.527	102.459	102.653	102.265	102.247	102.55	102.783	102.896	102.116	102.495	102.315	102.428	102.498		10.9181	102.889	102.361	102.505	102.299	102.948	102.595	103.027	103.337	103.022	102.824	103.337	103.018	103.02	102.667	102.655	102.354	102.18	102.37	102.222	102.205	102.082	102.233
11.0355	102.877	102.633	102.861	102.11	102.282	102.874	102.655	102.219	102.19	102.321	102.52	102.249	101.566	102.481	102.631	102.277	102.22	102.538	102.787	102.789	102.078	102.469	102.217	102.389	102.363		11.0355	102.87	102.385	102.498	102.308	102.976	102.601	103.028	103.289	103.08	102.884	103.216	103.035	103.027	102.652	102.656	102.357	102.157	102.403	102.185	102.136	102.033	102.201
11.1529	102.908	102.7	102.906	102.136	102.311	102.928	102.659	102.181	102.161	102.327	102.539	102.344	101.546	102.459	102.58	102.224	102.183	102.626	102.746	102.806	102.101	102.461	102.252	102.363	102.479		11.1529	102.872	102.369	102.495	102.304	102.923	102.595	103.006	103.319	103.028	102.84	103.33	103.03	103.009	102.65	102.65	102.318	102.135	102.365	102.248	102.192	102.024	102.291
11.2703	102.879	102.645	102.842	102.112	102.271	102.854	102.693	102.256	102.118	102.36	102.578	102.32	101.5	102.527	102.588	102.27	102.228	102.515	102.677	102.877	102.049	102.468	102.261	102.445	102.358		11.2703	102.836	102.344	102.458	102.277	102.885	102.541	103.019	103.301	103.088	102.796	103.273	102.927	103.003	102.643	102.639	102.3	102.099	102.329	102.214	102.171	102.009	102.227
11.3877	102.847	102.641	102.856	102.112	102.29	102.86	102.7	102.203	102.061	102.308	102.619	102.294	101.499	102.391	102.618	102.246	102.227	102.626	102.768	102.748	102.08	102.462	102.292	102.488	102.445		11.3877	102.882	102.36	102.477	102.317	102.912	102.56	103.071	103.3	102.924	102.828	103.31	102.977	102.93	102.702	102.71	102.401	102.213	102.454	102.21	102.184	102.033	102.273
11.5051	102.895	102.533	102.921	102.053	102.277	102.919	102.617	102.171	102.074	102.257	102.518	102.323	101.517	102.474	102.646	102.161	102.183	102.512	102.708	102.839	102.035	102.478	102.203	102.384	102.382		11.5051	102.815	102.353	102.432	102.307	102.936	102.579	102.974	103.312	103.011	102.793	103.255	102.959	103.025	102.633	102.624	102.307	102.105	102.364	102.2	102.145	102.073	102.237
11.6225	102.923	102.573	102.868	102.119	102.268	102.892	102.652	102.164	102.104	102.289	102.526	102.299	101.513	102.424	102.613	102.253	102.216	102.567	102.764	102.775	102.003	102.448	102.305	102.439	102.367		11.6225	102.827	102.378	102.46	102.285	102.871	102.567	103.06	103.279	103.026	102.827	103.279	103.007	103.002	102.625	102.619	102.316	102.105	102.352	102.195	102.164	102.023	102.224
11.7399	102.873	102.586	102.844	102.076	102.303	102.864	102.642	102.216	102.145	102.314	102.585	102.297	101.452	102.416	102.54	102.182	102.159	102.429	102.653	102.767	101.993	102.29	102.242	102.403	102.299		11.7399	102.82	102.387	102.489	102.285	102.898	102.562	102.954	103.274	102.972	102.796	103.216	102.897	102.964	102.641	102.623	102.278	102.076	102.35	102.217	102.132	102.066	102.231
11.8573	102.93	102.573	102.95	102.157	102.245	102.95	102.651	102.189	102.164	102.305	102.593	102.278	101.5	102.482	102.563	102.226	102.171	102.535	102.685	102.758	102.1	102.483	102.259	102.407	102.315		11.8573	102.803	102.333	102.378	102.197	102.915	102.566	102.93	103.239	103.03	102.772	103.196	102.964	103.024	102.656	102.632	102.305	102.181	102.317	102.171	102.129	102.042	102.192
11.9747	102.865	102.581	102.854	102.162	102.231	102.858	102.705	102.183	102.128	102.308	102.584	102.246	101.518	102.349	102.548	102.239	102.176	102.437	102.646	102.796	102.031	102.408	102.279	102.506	102.376		11.9747	102.839	102.359	102.463	102.277	102.844	102.552	102.97	103.239	102.969	102.757	103.249	102.939	102.94	102.612	102.626	102.33	102.152	102.358	102.196	102.137	102.059	102.198
12.092	102.8	102.659	102.836	102.128	102.295	102.854	102.636	102.238	102.129	102.347	102.628	102.259	101.521	102.437	102.569	102.243	102.2	102.519	102.706	102.871	102.081	102.334	102.295	102.392	102.416		12.092	102.793	102.307	102.397	102.224	102.785	102.504	103.013	103.264	102.985	102.816	103.254	102.987	102.985	102.621	102.592	102.278	102.109	102.29	102.226	102.166	101.994	102.198
12.2094	102.843	102.555	102.915	102.128	102.175	102.933	102.579	102.179	102.105	102.288	102.55	102.229	101.522	102.401	102.553	102.208	102.172	102.542	102.681	102.734	101.991	102.369	102.136	102.268	102.379		12.2094	102.754	102.301	102.387	102.261	102.889	102.557	102.975	103.268	102.975	102.774	103.224	102.921	102.954	102.63	102.618	102.289	102.092	102.33	102.228	102.149	102.01	102.224
12.3268	102.843	102.553	102.841	102.127	102.261	102.86	102.654	102.221	102.108	102.312	102.617	102.26	101.442	102.38	102.576	102.187	102.145	102.415	102.725	102.731	101.948	102.301	102.29	102.405	102.317		12.3268	102.804	102.321	102.382	102.245	102.915	102.555	102.919	103.239	102.931	102.753	103.218	102.926	102.919	102.582	102.59	102.265	102.079	102.288	102.162	102.125	102.008	102.193
12.4442	102.836	102.531	102.838	102.133	102.195	102.848	102.637	102.177	102.059	102.28	102.556	102.306	101.459	102.386	102.601	102.2	102.21	102.548	102.755	102.803	101.974	102.434	102.287	102.392	102.401		12.4442	102.765	102.276	102.355	102.185	102.854	102.505	102.984	103.243	102.982	102.775	103.209	102.883	102.945	102.614	102.612	102.238	102.046	102.255	102.256	102.177	102.049	102.209
12.5616	102.842	102.51	102.844	102.087	102.285	102.864	102.644	102.203	102.104	102.269	102.619	102.315	101.545	102.362	102.559	102.126	102.126	102.392	102.706	102.762	102.047	102.35	102.333	102.449	102.343		12.5616	102.818	102.386	102.48	102.278	102.868	102.523	102.922	103.258	102.942	102.743	103.23	102.937	102.92	102.584	102.581	102.251	102.072	102.313	102.24	102.205	102.041	102.257
12.679	102.801	102.508	102.788	102.117	102.247	102.807	102.66	102.139	102.04	102.249	102.566	102.331	101.455	102.381	102.559	102.177	102.131	102.385	102.684	102.715	101.956	102.201	102.273	102.386	102.381		12.679	102.742	102.292	102.374	102.22	102.806	102.52	102.924	103.193	102.988	102.732	103.179	102.949	102.986	102.641	102.631	102.308	102.133	102.392	102.175	102.126	102.03	102.226
12.7964	102.845	102.523	102.872	102.128	102.331	102.882	102.675	102.182	102.081	102.257	102.618	102.29	101.463	102.314	102.529	102.153	102.132	102.405	102.7	102.753	102.07	102.327	102.281	102.431	102.324		12.7964	102.792	102.344	102.406	102.187	102.893	102.528	102.95	103.265	103	102.76	103.229	102.908	102.996	102.597	102.597	102.248	102.057	102.299	102.189	102.14	102.053	102.214
12.9138	102.815	102.568	102.751	102.104	102.219	102.753	102.566	102.144	102.076	102.251	102.458	102.309	101.472	102.35	102.483	102.079	102.056	102.39	102.635	102.69	101.961	102.345	102.265	102.392	102.357		12.9138	102.813	102.306	102.429	102.175	102.816	102.505	103.002	103.244	103.018	102.762	103.263	102.969	103.026	102.627	102.6	102.211	102.014	102.265	102.197	102.163	101.983	102.202
13.0312	102.833	102.532	102.791	102.116	102.292	102.81	102.56	102.107	102.038	102.189	102.478	102.225	101.43	102.341	102.53	102.194	102.129	102.497	102.739	102.694	101.964	102.294	102.2	102.333	102.297		13.0312	102.735	102.324	102.397	102.264	102.837	102.514	102.996	103.215	102.957	102.835	103.192	102.896	102.949	102.585	102.576	102.221	102.059	102.275	102.217	102.175	102.002	102.232
13.1486	102.783	102.518	102.833	102.085	102.225	102.851	102.667	102.198	102.038	102.292	102.547	102.257	101.476	102.387	102.552	102.166	102.117	102.487	102.68	102.686	101.973	102.266	102.185	102.345	102.31		13.1486	102.755	102.311	102.364	102.254	102.812	102.504	102.854	103.23	102.894	102.69	103.218	102.87	102.911	102.564	102.567	102.265	102.056	102.31	102.254	102.24	102.037	102.243
13.266	102.811	102.463	102.85	102.06	102.272	102.868	102.606	102.153	102.06	102.267	102.562	102.273	101.452	102.377	102.53	102.133	102.099	102.445	102.603	102.676	101.94	102.271	102.178	102.262	102.302		13.266	102.79	102.357	102.399	102.248	102.837	102.531	102.914	103.239	102.966	102.712	103.226	102.951	102.933	102.59	102.588	102.25	102.063	102.319	102.214	102.165	101.995	102.208
13.3834	102.821	102.491	102.814	102.134	102.27	102.828	102.591	102.239	102.125	102.331	102.531	102.287	101.499	102.407	102.471	102.129	102.085	102.412	102.609	102.73	101.973	102.303	102.267	102.412	102.256		13.3834	102.754	102.316	102.375	102.247	102.755	102.461	102.848	103.181	102.969	102.686	103.152	102.942	102.942	102.543	102.534	102.247	102.104	102.287	102.188	102.159	102.084	102.213
13.5008	102.822	102.534	102.875	102.071	102.222	102.908	102.602	102.123	102.03	102.234	102.504	102.27	101.491	102.333	102.512	102.11	102.082	102.412	102.549	102.718	101.987	102.334	102.238	102.421	102.191		13.5008	102.732	102.293	102.384	102.18	102.795	102.466	102.934	103.179	102.908	102.736	103.177	102.901	102.863	102.59	102.571	102.234	102.085	102.272	102.183	102.121	101.994	102.139
13.6181	102.805	102.468	102.874	102.07	102.26	102.88	102.599	102.176	102.145	102.279	102.525	102.235	101.509	102.387	102.489	102.179	102.084	102.34	102.661	102.722	101.946	102.359	102.248	102.405	102.212		13.6181	102.812	102.264	102.369	102.237	102.879	102.528	102.943	103.237	102.966	102.752	103.204	102.965	102.951	102.566	102.557	102.264	102.072	102.298	102.174	102.118	102.017	102.176
13.7355	102.851	102.478	102.757	102.026	102.229	102.771	102.588	102.123	102.004	102.222	102.51	102.252	101.429	102.361	102.568	102.173	102.171	102.467	102.797	102.718	101.959	102.26	102.163	102.27	102.259		13.7355	102.798	102.319	102.403	102.228	102.784	102.479	102.97	103.189	102.887	102.762	103.158	102.872	102.912	102.579	102.537	102.243	102.038	102.289	102.172	102.147	102.008	102.153
13.8529	102.806	102.478	102.793	102.06	102.169	102.785	102.557	102.159	102.067	102.242	102.48	102.267	101.535	102.348	102.49	102.126	102.105	102.411	102.585	102.674	101.99	102.297	102.198	102.333	102.266		13.8529	102.739	102.246	102.302	102.207	102.783	102.436	102.936	103.223	102.971	102.793	103.229	102.94	102.933	102.572	102.556	102.201	102.031	102.256	102.194	102.129	101.994	102.168
13.9703	102.76	102.52	102.751	102.045	102.233	102.776	102.638	102.175	102.028	102.265	102.505	102.247	101.45	102.384	102.513	102.086	102.068	102.365	102.65	102.744	101.948	102.484	102.211	102.351	102.309		13.9703	102.758	102.294	102.392	102.19	102.785	102.459	102.876	103.173	102.909	102.752	103.159	102.897	102.884	102.554	102.535	102.211	102.083	102.261	102.171	102.139	102.055	102.163
14.0877	102.813	102.466	102.879	102.15	102.201	102.884	102.542	102.069	101.953	102.188	102.505	102.246	101.404	102.336	102.442	102.158	102.036	102.32	102.613	102.66	101.935	102.202	102.148	102.276	102.25		14.0877	102.722	102.265	102.355	102.17	102.821	102.461	102.84	103.139	102.889	102.689	103.13	102.899	102.908	102.566	102.56	102.211	102.07	102.284	102.168	102.131	101.967	102.181
14.2051	102.795	102.509	102.784	102.038	102.179	102.807	102.65	102.162	102.018	102.246	102.541	102.285	101.434	102.387	102.441	101.999	101.987	102.342	102.563	102.659	101.915	102.305	102.209	102.382	102.199		14.2051	102.826	102.273	102.389	102.196	102.841	102.52	102.898	103.131	102.93	102.715	103.112	102.834	102.925	102.554	102.557	102.225	102.053	102.284	102.185	102.148	102.007	102.168
14.3225	102.769	102.428	102.761	101.988	102.195	102.787	102.62	102.202	102.073	102.315	102.578	102.233	101.489	102.327	102.516	102.125	102.054	102.367	102.631	102.692	101.944	102.343	102.134	102.341	102.156		14.3225	102.753	102.249	102.304	102.161	102.839	102.514	102.878	103.225	102.909	102.736	103.203	102.927	102.887	102.516	102.493	102.201	102.013	102.216	102.177	102.135	102.032	102.177
14.4399	102.8	102.524	102.754	102.067	102.118	102.778	102.6	102.207	102.11	102.283	102.529	102.251	101.503	102.336	102.438	102.097	102.074	102.363	102.56	102.595	102.04	102.352	102.17	102.337	102.221		14.4399	102.769	102.301	102.387	102.191	102.823	102.482	102.86	103.195	102.893	102.731	103.163	102.894	102.909	102.516	102.49	102.162	102.016	102.239	102.182	102.139	102.018	102.166
14.5573	102.74	102.509	102.831	102.059	102.198	102.821	102.538	102.095	102.016	102.182	102.478	102.215	101.423	102.322	102.478	102.038	102.019	102.347	102.628	102.692	101.891	102.262	102.242	102.39	102.375		14.5573	102.7	102.262	102.352	102.212	102.739	102.404	102.871	103.144	102.917	102.726	103.127	102.872	102.918	102.522	102.517	102.16	102.037	102.205	102.175	102.131	102.083	102.193
14.6747	102.765	102.534	102.777	102.118	102.168	102.774	102.589	102.136	101.996	102.226	102.497	102.255	101.509	102.357	102.441	102.071	101.999	102.257	102.577	102.682	101.878	102.373	102.208	102.366	102.316		14.6747	102.721	102.245	102.354	102.148	102.784	102.466	102.956	103.201	102.949	102.786	103.207	102.918	103.003	102.521	102.52	102.137	101.945	102.214	102.174	102.136	102	102.196
14.7921	102.741	102.419	102.753	102.031	102.142	102.75	102.524	102.1	102.012	102.166	102.445	102.219	101.456	102.343	102.413	102.033	101.999	102.37	102.609	102.671	101.926	102.285	102.2	102.262	102.11		14.7921	102.717	102.254	102.362	102.176	102.758	102.455	102.829	103.146	102.898	102.696	103.106	102.94	102.932	102.503	102.456	102.143	101.935	102.193	102.122	102.061	102.005	102.123
14.9095	102.747	102.469	102.76	101.978	102.108	102.758	102.503	102.11	102.033	102.209	102.426	102.18	101.41	102.402	102.452	102.064	102.032	102.355	102.606	102.693	102.007	102.34	102.203	102.35	102.319		14.9095	102.718	102.216	102.303	102.155	102.71	102.417	102.862	103.171	102.945	102.719	103.151	102.901	102.903	102.488	102.498	102.155	102.023	102.244	102.189	102.18	102.019	102.187
15.0269	102.725	102.439	102.713	102.031	102.183	102.707	102.491	102.143	102.045	102.246	102.423	102.233	101.435	102.376	102.548	102.149	102.131	102.48	102.65	102.657	101.93	102.316	102.249	102.313	102.232		15.0269	102.724	102.277	102.335	102.191	102.75	102.408	102.889	103.153	102.901	102.72	103.168	102.905	102.892	102.502	102.458	102.142	101.988	102.228	102.195	102.193	102.001	102.221
15.1443	102.768	102.425	102.794	102.075	102.144	102.812	102.502	102.088	102.021	102.202	102.397	102.168	101.434	102.319	102.446	102.117	102.117	102.398	102.644	102.607	101.882	102.329	102.184	102.305	102.27		15.1443	102.698	102.237	102.291	102.16	102.811	102.45	102.863	103.138	102.904	102.707	103.118	102.887	102.887	102.5	102.475	102.161	101.969	102.219	102.167	102.096	102.011	102.156
15.2616	102.718	102.423	102.763	102.034	102.161	102.764	102.554	102.08	101.954	102.188	102.441	102.156	101.421	102.329	102.403	101.994	101.979	102.302	102.557	102.621	101.957	102.228	102.2	102.354	102.2		15.2616	102.744	102.237	102.364	102.18	102.852	102.474	102.896	103.183	102.906	102.744	103.166	102.856	102.902	102.49	102.475	102.123	101.967	102.248	102.143	102.113	101.959	102.112
15.379	102.786	102.45	102.798	102.04	102.127	102.809	102.497	102.062	102.024	102.184	102.422	102.217	101.463	102.295	102.408	102.132	102.088	102.362	102.528	102.685	101.875	102.324	102.177	102.283	102.101		15.379	102.708	102.243	102.327	102.169	102.786	102.469	102.895	103.172	102.891	102.735	103.177	102.901	102.918	102.494	102.511	102.162	102.009	102.28	102.195	102.148	102.026	102.158
15.4964	102.773	102.481	102.756	102.122	102.15	102.776	102.548	102.085	101.989	102.178	102.432	102.19	101.428	102.31	102.495	102.107	102.038	102.283	102.582	102.679	101.996	102.309	102.215	102.338	102.32		15.4964	102.707	102.284	102.374	102.148	102.8	102.462	102.869	103.069	102.828	102.723	103.056	102.874	102.87	102.443	102.425	102.145	102.021	102.184	102.145	102.099	101.969	102.142
15.6138	102.751	102.433	102.742	102.011	102.152	102.76	102.523	102.101	101.996	102.195	102.516	102.192	101.441	102.262	102.412	102.088	102.05	102.393	102.461	102.573	101.916	102.241	102.195	102.241	102.334		15.6138	102.716	102.229	102.33	102.193	102.75	102.44	102.833	103.127	102.852	102.697	103.133	102.838	102.841	102.491	102.453	102.119	101.987	102.203	102.178	102.122	102.047	102.184
15.7312	102.747	102.419	102.765	102.049	102.18	102.781	102.559	102.132	102.007	102.206	102.482	102.225	101.393	102.274	102.489	102.105	102.076	102.435	102.627	102.607	101.81	102.235	102.22	102.273	102.174		15.7312	102.698	102.234	102.312	102.149	102.743	102.396	102.806	103.143	102.844	102.653	103.128	102.828	102.839	102.433	102.417	102.117	101.999	102.167	102.131	102.099	101.97	102.135
15.8486	102.728	102.462	102.761	102.006	102.149	102.771	102.603	102.081	101.991	102.169	102.491	102.216	101.396	102.266	102.376	101.991	101.962	102.286	102.516	102.628	101.888	102.3	102.207	102.319	102.15		15.8486	102.735	102.241	102.308	102.195	102.802	102.507	102.786	103.1	102.843	102.659	103.083	102.857	102.898	102.464	102.488	102.159	102.001	102.22	102.186	102.131	102.037	102.198
15.966	102.762	102.488	102.73	102.014	102.203	102.756	102.553	102.035	101.989	102.13	102.473	102.208	101.407	102.259	102.349	102.039	102.009	102.296	102.536	102.586	101.967	102.262	102.209	102.32	102.22		15.966	102.7	102.222	102.298	102.098	102.747	102.416	102.803	103.079	102.85	102.675	103.089	102.81	102.892	102.477	102.47	102.14	101.99	102.24	102.185	102.124	102.024	102.169
16.0834	102.759	102.36	102.717	102.003	102.112	102.741	102.55	102.037	101.951	102.135	102.438	102.222	101.427	102.295	102.398	101.997	101.949	102.261	102.546	102.685	101.966	102.309	102.259	102.374	102.195		16.0834	102.715	102.219	102.299	102.112	102.76	102.421	102.863	103.162	102.915	102.719	103.151	102.851	102.896	102.48	102.448	102.141	102.025	102.213	102.124	102.1	101.935	102.111
16.2008	102.704	102.409	102.659	102.024	102.143	102.665	102.574	102.053	101.942	102.159	102.476	102.229	101.452	102.293	102.456	102.032	101.998	102.235	102.483	102.582	101.978	102.228	102.142	102.257	102.176		16.2008	102.695	102.21	102.271	102.177	102.732	102.463	102.802	103.085	102.895	102.658	103.077	102.843	102.916	102.473	102.447	102.134	102.001	102.19	102.179	102.166	101.991	102.184
16.3182	102.742	102.508	102.678	102.063	102.094	102.676	102.554	102.071	101.927	102.165	102.448	102.199	101.414	102.353	102.451	102.076	102.042	102.296	102.557	102.578	101.906	102.246	102.135	102.239	102.102		16.3182	102.671	102.251	102.333	102.185	102.675	102.376	102.773	103.094	102.779	102.642	103.061	102.755	102.833	102.482	102.444	102.095	101.977	102.192	102.178	102.165	101.992	102.153
16.4356	102.693	102.359	102.707	101.986	102.244	102.719	102.591	102.087	101.946	102.178	102.532	102.232	101.44	102.258	102.393	102.047	101.992	102.201	102.597	102.594	101.972	102.29	102.168	102.271	102.095		16.4356	102.664	102.227	102.285	102.173	102.749	102.451	102.812	103.088	102.87	102.66	103.111	102.834	102.911	102.439	102.419	102.123	101.97	102.158	102.18	102.144	101.995	102.174
16.553	102.761	102.402	102.739	102.038	102.186	102.748	102.572	102.091	101.982	102.191	102.511	102.23	101.42	102.273	102.421	102.001	101.971	102.24	102.537	102.552	101.859	102.161	102.168	102.299	102.337		16.553	102.671	102.196	102.297	102.163	102.721	102.425	102.778	103.082	102.811	102.656	103.084	102.82	102.856	102.456	102.425	102.131	101.976	102.187	102.17	102.128	101.996	102.145
16.6704	102.74	102.464	102.756	102.079	102.116	102.76	102.529	102.131	101.916	102.223	102.546	102.19	101.408	102.253	102.384	101.909	101.935	102.177	102.491	102.646	101.925	102.146	102.147	102.212	102.215		16.6704	102.63	102.182	102.244	102.123	102.7	102.377	102.818	103.13	102.842	102.686	103.12	102.811	102.842	102.47	102.433	102.129	101.967	102.174	102.128	102.101	101.955	102.101
16.7878	102.757	102.453	102.728	102.028	102.124	102.698	102.555	102.077	102.029	102.198	102.444	102.183	101.433	102.271	102.407	102.03	101.965	102.288	102.52	102.55	101.849	102.334	102.119	102.226	102.204		16.7878	102.689	102.254	102.318	102.182	102.796	102.432	102.803	103.139	102.865	102.666	103.117	102.905	102.87	102.504	102.476	102.15	101.973	102.207	102.208	102.165	101.961	102.168
16.9051	102.71	102.443	102.654	102.014	102.13	102.668	102.5	102.079	101.998	102.201	102.433	102.19	101.433	102.216	102.393	102.031	101.971	102.283	102.508	102.506	101.89	102.304	102.151	102.313	102.19		16.9051	102.653	102.266	102.325	102.109	102.669	102.406	102.751	103.1	102.825	102.646	103.105	102.83	102.855	102.432	102.427	102.051	101.883	102.169	102.126	102.106	101.987	102.053
17.0225	102.708	102.418	102.657	102.035	102.171	102.66	102.494	102.098	102.018	102.192	102.452	102.154	101.438	102.266	102.345	102.012	101.966	102.283	102.513	102.549	101.936	102.19	102.139	102.244	102.209		17.0225	102.676	102.225	102.297	102.156	102.713	102.402	102.716	103.106	102.848	102.571	103.083	102.841	102.86	102.455	102.423	102.095	101.992	102.187	102.197	102.184	101.954	102.191
17.1399	102.69	102.442	102.653	102.048	102.116	102.675	102.524	101.991	101.894	102.091	102.406	102.122	101.374	102.26	102.352	101.987	101.955	102.205	102.458	102.597	101.93	102.257	102.217	102.336	102.228		17.1399	102.707	102.248	102.311	102.13	102.673	102.382	102.834	103.129	102.839	102.714	103.116	102.822	102.85	102.486	102.442	102.127	102.027	102.199	102.181	102.143	101.938	102.186
17.2573	102.683	102.376	102.615	102.023	102.168	102.637	102.579	102.102	101.993	102.161	102.48	102.17	101.427	102.287	102.334	102.046	102.021	102.292	102.519	102.605	101.964	102.203	102.133	102.196	102.163		17.2573	102.697	102.228	102.32	102.163	102.673	102.37	102.773	103.048	102.85	102.674	103.064	102.848	102.909	102.453	102.452	102.146	101.987	102.176	102.127	102.109	101.944	102.148
17.3747	102.702	102.349	102.676	101.975	102.101	102.713	102.548	102.01	101.942	102.102	102.42	102.213	101.377	102.213	102.346	102.015	102.013	102.29	102.514	102.512	101.9	102.206	102.139	102.243	101.996		17.3747	102.61	102.167	102.24	102.093	102.734	102.373	102.827	103.083	102.847	102.67	103.096	102.873	102.941	102.485	102.451	102.088	101.931	102.204	102.155	102.11	101.986	102.165
17.4921	102.699	102.356	102.67	101.966	102.17	102.687	102.489	102.079	101.96	102.173	102.438	102.168	101.406	102.272	102.434	102.007	101.999	102.275	102.468	102.587	101.846	102.211	102.1	102.184	102.134		17.4921	102.636	102.151	102.236	102.094	102.75	102.413	102.804	103.061	102.784	102.663	103.051	102.853	102.852	102.44	102.422	102.094	101.89	102.197	102.158	102.11	102.011	102.102
17.6095	102.7	102.41	102.696	101.945	102.136	102.719	102.492	102.055	101.924	102.145	102.364	102.162	101.447	102.211	102.376	102.011	101.995	102.274	102.475	102.54	101.819	102.226	102.102	102.205	102.127		17.6095	102.651	102.23	102.293	102.14	102.69	102.392	102.696	103.041	102.76	102.633	103.043	102.82	102.758	102.423	102.416	102.078	101.933	102.169	102.163	102.125	102.02	102.138
17.7269	102.677	102.376	102.677	101.953	102.167	102.671	102.437	102.006	101.965	102.091	102.304	102.138	101.387	102.228	102.389	102.122	102.074	102.35	102.558	102.513	101.822	102.191	102.154	102.243	102.157		17.7269	102.707	102.248	102.327	102.215	102.688	102.366	102.776	103.049	102.803	102.645	103.048	102.84	102.834	102.41	102.401	102.106	101.993	102.173	102.167	102.158	102.021	102.152
17.8443	102.705	102.332	102.69	102.004	102.064	102.681	102.439	102.023	101.984	102.128	102.418	102.112	101.378	102.187	102.268	102.007	101.957	102.226	102.39	102.569	101.749	102.209	102.124	102.19	102.109		17.8443	102.641	102.193	102.272	102.091	102.728	102.396	102.771	103.034	102.775	102.646	103.048	102.8	102.824	102.399	102.387	102.042	101.961	102.184	102.118	102.079	101.939	102.099
17.9617	102.7	102.344	102.751	102.003	102.182	102.762	102.479	102.051	101.965	102.174	102.433	102.183	101.355	102.24	102.368	101.981	101.929	102.257	102.426	102.529	101.886	102.193	102.174	102.274	102.16		17.9617	102.68	102.149	102.274	102.104	102.815	102.433	102.825	103.062	102.872	102.694	103.043	102.856	102.836	102.468	102.43	102.195	102.069	102.226	102.155	102.161	101.953	102.177
18.0791	102.632	102.309	102.625	101.943	102.071	102.626	102.478	102.097	102.035	102.199	102.356	102.175	101.381	102.204	102.327	102.005	101.93	102.197	102.478	102.543	101.889	102.187	102.115	102.216	102.118		18.0791	102.682	102.217	102.265	102.132	102.709	102.396	102.821	103.061	102.82	102.695	103.076	102.775	102.857	102.439	102.421	102.095	101.948	102.221	102.123	102.115	101.918	102.113
18.1965	102.711	102.355	102.644	102.036	102.128	102.664	102.467	102.045	102.014	102.174	102.356	102.194	101.458	102.217	102.268	102.003	101.973	102.322	102.484	102.655	101.803	102.405	102.264	102.375	102.193		18.1965	102.666	102.259	102.358	102.201	102.679	102.352	102.753	103.061	102.825	102.676	103.049	102.783	102.803	102.407	102.398	102.074	101.932	102.125	102.159	102.1	101.912	102.111
18.3139	102.651	102.369	102.697	102.018	102.064	102.704	102.477	102.068	101.95	102.182	102.388	102.191	101.468	102.145	102.382	102.017	101.983	102.304	102.497	102.507	101.801	102.244	102.176	102.259	102.165		18.3139	102.669	102.224	102.32	102.185	102.704	102.404	102.861	103.076	102.82	102.696	103.096	102.801	102.859	102.424	102.422	102.021	101.939	102.174	102.111	102.124	101.939	102.114
18.4312	102.739	102.242	102.679	101.964	102.066	102.675	102.461	102.092	101.974	102.181	102.408	102.158	101.465	102.151	102.334	101.98	101.949	102.244	102.501	102.557	101.85	102.186	102.13	102.177	102.17		18.4312	102.679	102.264	102.324	102.163	102.712	102.405	102.799	103.041	102.804	102.672	103.043	102.817	102.828	102.401	102.407	102.087	101.933	102.168	102.151	102.146	101.946	102.116
18.5486	102.697	102.367	102.63	102.033	102.142	102.658	102.474	102.064	101.979	102.169	102.351	102.145	101.45	102.137	102.311	101.97	101.96	102.216	102.435	102.586	101.885	102.293	102.162	102.302	102.225		18.5486	102.651	102.213	102.298	102.148	102.67	102.377	102.729	103.057	102.805	102.622	103.071	102.807	102.814	102.344	102.357	102.07	101.931	102.11	102.114	102.095	101.951	102.126
18.666	102.697	102.379	102.691	102.012	102.092	102.707	102.466	102.053	101.946	102.134	102.414	102.195	101.391	102.206	102.344	102.002	101.991	102.273	102.5	102.51	101.857	102.226	102.105	102.215	102.042		18.666	102.652	102.175	102.265	102.154	102.692	102.374	102.717	103.072	102.813	102.63	103.071	102.817	102.864	102.429	102.414	102.023	101.921	102.198	102.158	102.129	101.881	102.172
18.7834	102.685	102.333	102.636	101.96	102.079	102.642	102.512	101.986	101.973	102.104	102.396	102.109	101.366	102.224	102.238	102.052	101.96	102.194	102.482	102.544	101.802	102.262	102.117	102.223	102.149		18.7834	102.56	102.102	102.196	102.032	102.652	102.339	102.706	103.011	102.718	102.603	103.022	102.783	102.771	102.407	102.39	102.05	101.915	102.136	102.157	102.124	101.959	102.166
18.9008	102.682	102.243	102.647	101.904	102.111	102.641	102.455	102.011	101.898	102.106	102.351	102.125	101.398	102.258	102.311	101.96	101.907	102.262	102.466	102.501	101.828	102.23	102.123	102.227	102.134		18.9008	102.608	102.169	102.242	102.11	102.666	102.382	102.741	103.048	102.837	102.581	103.032	102.827	102.889	102.462	102.423	102.1	101.98	102.187	102.124	102.106	101.916	102.104
19.0182	102.667	102.338	102.656	102.015	102.107	102.668	102.454	102.038	101.936	102.149	102.375	102.138	101.373	102.244	102.323	102.019	101.996	102.249	102.556	102.487	101.875	102.304	102.169	102.249	102.105		19.0182	102.632	102.179	102.216	102.109	102.629	102.357	102.699	103.017	102.765	102.575	103.003	102.812	102.845	102.419	102.389	102.044	101.969	102.169	102.164	102.119	101.929	102.149
19.1356	102.673	102.342	102.716	102.026	102.044	102.726	102.453	102.006	101.904	102.113	102.428	102.154	101.385	102.155	102.249	101.967	101.905	102.173	102.435	102.569	101.82	102.234	102.15	102.251	102.191		19.1356	102.625	102.179	102.245	102.136	102.68	102.397	102.788	103.073	102.8	102.668	103.073	102.802	102.852	102.439	102.395	102.032	101.95	102.152	102.154	102.109	101.982	102.156
19.253	102.629	102.352	102.649	102.01	102.134	102.663	102.487	101.997	101.845	102.11	102.435	102.166	101.381	102.197	102.359	101.964	101.933	102.279	102.529	102.556	101.831	102.258	102.166	102.217	102.11		19.253	102.612	102.119	102.201	102.039	102.647	102.355	102.657	103.028	102.835	102.558	103.053	102.79	102.797	102.41	102.381	102.047	101.88	102.108	102.109	102.088	101.984	102.111
19.3704	102.677	102.33	102.61	101.973	102.059	102.619	102.449	102.038	101.931	102.113	102.413	102.112	101.312	102.213	102.303	102.057	101.991	102.228	102.495	102.48	101.778	102.192	102.142	102.219	102.113		19.3704	102.639	102.191	102.253	102.11	102.646	102.323	102.781	103.036	102.802	102.647	103.034	102.761	102.828	102.406	102.389	102.027	101.904	102.159	102.132	102.105	101.944	102.095
19.4878	102.67	102.263	102.659	102.001	102.049	102.675	102.436	102.052	101.938	102.16	102.422	102.144	101.407	102.175	102.335	101.909	101.894	102.271	102.485	102.484	101.769	102.134	102.153	102.264	102.127		19.4878	102.578	102.117	102.168	102.028	102.684	102.349	102.789	103.066	102.76	102.67	103.081	102.759	102.849	102.348	102.334	102.009	101.88	102.09	102.138	102.119	101.921	102.108
19.6052	102.683	102.268	102.59	102.007	102.055	102.601	102.5	102.037	101.953	102.157	102.415	102.16	101.377	102.218	102.331	101.988	101.987	102.288	102.468	102.538	101.821	102.202	102.19	102.236	101.981		19.6052	102.66	102.155	102.241	102.068	102.664	102.366	102.759	103.036	102.781	102.628	103.018	102.755	102.804	102.411	102.387	102.038	101.97	102.147	102.095	102.069	101.983	102.075
19.7226	102.626	102.398	102.669	102.018	102.143	102.683	102.446	101.989	101.846	102.091	102.432	102.128	101.389	102.175	102.353	102.048	101.988	102.244	102.545	102.506	101.756	102.113	102.126	102.203	102.06		19.7226	102.635	102.129	102.234	102.055	102.665	102.335	102.748	103.02	102.797	102.611	102.999	102.738	102.864	102.463	102.424	102.091	101.952	102.194	102.098	102.077	101.95	102.108
19.84	102.657	102.353	102.633	101.972	102.129	102.639	102.434	101.995	101.894	102.083	102.361	102.068	101.345	102.135	102.284	102.029	101.947	102.149	102.389	102.509	101.823	102.246	102.138	102.265	102.079		19.84	102.625	102.125	102.184	102.083	102.708	102.388	102.784	103.111	102.779	102.693	103.081	102.782	102.838	102.406	102.369	102.023	101.907	102.144	102.097	102.082	101.932	102.082
19.9574	102.566	102.37	102.623	101.992	102.095	102.612	102.451	102.016	101.87	102.093	102.38	102.107	101.337	102.188	102.232	102.001	101.942	102.15	102.395	102.495	101.853	102.22	102.106	102.19	102.082		19.9574	102.612	102.15	102.228	102.06	102.674	102.323	102.688	102.995	102.743	102.572	102.973	102.751	102.809	102.37	102.376	101.957	101.885	102.121	102.165	102.113	101.974	102.155
20.0747	102.646	102.38	102.618	102.068	102.151	102.591	102.44	102.036	101.95	102.151	102.364	102.171	101.369	102.192	102.279	101.981	101.913	102.139	102.422	102.482	101.808	102.147	102.143	102.228	102.199		20.0747	102.63	102.147	102.206	102.055	102.638	102.332	102.715	102.982	102.768	102.57	102.992	102.742	102.813	102.36	102.34	102.045	101.91	102.109	102.136	102.089	101.944	102.109
20.1921	102.641	102.324	102.606	102.051	102.205	102.618	102.436	102.02	101.868	102.137	102.355	102.175	101.377	102.166	102.334	101.974	101.977	102.272	102.502	102.49	101.757	102.079	102.126	102.258	102.118		20.1921	102.594	102.199	102.235	102.098	102.657	102.326	102.714	102.961	102.784	102.609	102.973	102.757	102.819	102.441	102.404	102.076	101.979	102.192	102.096	102.056	101.913	102.085
20.3095	102.659	102.365	102.514	102.034	102.113	102.517	102.465	101.995	101.912	102.126	102.401	102.148	101.396	102.119	102.268	101.987	101.889	102.126	102.362	102.529	101.86	102.171	102.158	102.273	102.14		20.3095	102.604	102.2	102.251	102.077	102.676	102.381	102.713	103.029	102.78	102.579	102.995	102.764	102.806	102.395	102.383	102.013	101.917	102.157	102.097	102.095	101.909	102.098
20.4269	102.713	102.384	102.695	102.029	102.11	102.69	102.477	101.961	101.91	102.081	102.398	102.16	101.38	102.23	102.324	102.022	102.014	102.257	102.51	102.486	101.829	102.213	102.16	102.239	102.246		20.4269	102.578	102.118	102.232	102.05	102.606	102.292	102.658	103.041	102.761	102.554	103.054	102.736	102.77	102.399	102.361	102.008	101.884	102.112	102.164	102.142	101.996	102.108
20.5443	102.59	102.379	102.579	102.021	102.161	102.581	102.401	101.998	101.872	102.127	102.347	102.125	101.379	102.216	102.211	102.006	101.961	102.149	102.462	102.475	101.902	102.13	102.163	102.235	102.068		20.5443	102.55	102.098	102.175	102.108	102.607	102.277	102.758	103.042	102.761	102.623	103.042	102.832	102.763	102.39	102.376	102	101.929	102.075	102.077	102.059	101.945	102.023
20.6617	102.621	102.419	102.598	102.068	102.051	102.601	102.347	101.975	101.934	102.054	102.341	102.107	101.405	102.163	102.357	101.938	101.914	102.168	102.377	102.45	101.83	102.214	102.18	102.315	102.103		20.6617	102.576	102.179	102.264	102.103	102.614	102.302	102.732	103.037	102.798	102.614	103.05	102.821	102.831	102.379	102.352	102.036	101.912	102.128	102.113	102.099	101.907	102.134
20.7791	102.628	102.317	102.607	102.057	102.081	102.614	102.377	102.012	101.886	102.106	102.396	102.113	101.323	102.232	102.279	101.89	101.866	102.131	102.371	102.551	101.819	102.131	102.097	102.231	102.148		20.7791	102.58	102.111	102.217	102.05	102.597	102.263	102.709	102.967	102.76	102.603	102.972	102.777	102.795	102.387	102.358	102.047	101.924	102.14	102.145	102.133	101.91	102.115
20.8965	102.628	102.313	102.616	102.023	102.122	102.617	102.418	101.95	101.868	102.056	102.351	102.076	101.353	102.11	102.27	101.895	101.886	102.087	102.418	102.47	101.825	102.129	102.132	102.166	102.085		20.8965	102.6	102.123	102.198	102.063	102.617	102.345	102.706	103.008	102.737	102.6	103.024	102.793	102.815	102.358	102.332	102.022	101.906	102.112	102.096	102.087	101.935	102.084
21.0139	102.613	102.361	102.582	102.024	102.153	102.593	102.395	101.967	101.9	102.063	102.309	102.069	101.368	102.137	102.226	101.902	101.893	102.104	102.368	102.46	101.83	102.144	102.092	102.198	101.982		21.0139	102.552	102.11	102.179	102.061	102.576	102.27	102.711	103.018	102.764	102.618	103.031	102.748	102.839	102.377	102.336	102.013	101.868	102.093	102.091	102.075	101.961	102.101
21.1313	102.596	102.302	102.602	101.992	102.026	102.594	102.428	101.998	101.849	102.087	102.393	102.12	101.355	102.207	102.217	101.941	101.864	102.137	102.255	102.474	101.886	102.095	102.1	102.171	102.081		21.1313	102.579	102.151	102.242	102.047	102.612	102.304	102.702	103.006	102.695	102.617	102.971	102.731	102.791	102.361	102.333	101.983	101.882	102.107	102.09	102.051	101.925	102.065
21.2487	102.669	102.341	102.656	102.01	102.132	102.638	102.383	101.952	101.88	102.098	102.37	102.176	101.308	102.154	102.355	101.986	101.985	102.249	102.45	102.488	101.806	102.236	102.057	102.194	102.111		21.2487	102.664	102.164	102.217	102.079	102.674	102.352	102.655	103.039	102.748	102.573	103.013	102.733	102.72	102.393	102.352	102.043	101.875	102.079	102.106	102.093	101.949	102.061
21.3661	102.62	102.238	102.612	101.972	102.039	102.602	102.394	101.97	101.874	102.043	102.298	102.102	101.363	102.186	102.267	101.9	101.896	102.166	102.405	102.409	101.783	102.186	102.069	102.156	102.093		21.3661	102.558	102.162	102.201	102.039	102.661	102.339	102.632	102.969	102.706	102.502	102.97	102.682	102.761	102.422	102.379	102.082	101.959	102.185	102.103	102.084	101.922	102.101
21.4835	102.597	102.345	102.642	102.02	102.023	102.669	102.396	101.93	101.889	102.076	102.336	102.138	101.395	102.212	102.291	101.998	101.95	102.212	102.487	102.46	101.816	102.081	102.136	102.214	102.136		21.4835	102.596	102.157	102.242	102.047	102.634	102.306	102.733	102.962	102.76	102.612	102.965	102.748	102.809	102.392	102.363	102.035	101.952	102.112	102.094	102.057	101.959	102.097
21.6008	102.589	102.266	102.563	101.987	102.06	102.566	102.368	102.008	101.851	102.093	102.349	102.144	101.363	102.193	102.318	102.007	101.94	102.254	102.464	102.404	101.757	102.088	102.123	102.246	102.016		21.6008	102.661	102.117	102.203	102.046	102.644	102.358	102.621	102.972	102.791	102.475	102.967	102.798	102.811	102.367	102.348	102.007	101.89	102.13	102.082	102.057	101.929	102.065
21.7182	102.577	102.287	102.583	101.959	102.043	102.606	102.342	101.932	101.795	102.033	102.306	102.122	101.296	102.128	102.315	101.952	101.922	102.16	102.354	102.482	101.838	102.105	102.22	102.255	102.134		21.7182	102.565	102.167	102.185	102.045	102.704	102.303	102.651	102.972	102.736	102.526	102.966	102.757	102.771	102.426	102.386	102.118	102.017	102.2	102.066	102.071	101.965	102.071
21.8356	102.617	102.281	102.521	101.891	101.928	102.532	102.41	101.995	101.872	102.071	102.274	102.1	101.364	102.071	102.274	101.854	101.844	102.091	102.435	102.48	101.812	102.033	102.201	102.221	102.112		21.8356	102.558	102.088	102.171	102.062	102.586	102.264	102.735	102.983	102.731	102.608	102.981	102.715	102.744	102.371	102.353	102.025	101.918	102.137	102.094	102.062	101.938	102.081
21.953	102.601	102.298	102.549	101.937	101.972	102.557	102.413	101.949	101.836	102.068	102.303	102.123	101.374	102.189	102.316	102.008	102.022	102.341	102.424	102.43	101.742	102.129	102.175	102.228	102.065		21.953	102.545	102.163	102.209	102.049	102.631	102.324	102.681	103.054	102.723	102.588	103.041	102.784	102.816	102.329	102.305	101.984	101.883	102.08	102.128	102.1	101.979	102.112
22.0704	102.586	102.314	102.539	102.01	102.04	102.553	102.412	101.978	101.867	102.074	102.337	102.11	101.341	102.16	102.325	101.972	101.972	102.321	102.446	102.402	101.779	102.207	102.129	102.195	102.199		22.0704	102.589	102.107	102.14	101.999	102.587	102.317	102.69	103.038	102.739	102.545	103.024	102.694	102.807	102.317	102.299	101.954	101.825	102.012	102.1	102.095	101.902	102.102
22.1878	102.57	102.29	102.578	101.932	102.022	102.595	102.417	102.017	101.894	102.109	102.296	102.1	101.367	102.042	102.19	101.88	101.862	102.12	102.398	102.48	101.703	102.114	102.072	102.181	102.147		22.1878	102.566	102.121	102.182	102.083	102.631	102.332	102.687	102.963	102.745	102.564	103.005	102.728	102.831	102.37	102.35	101.994	101.871	102.112	102.104	102.097	101.956	102.1
22.3052	102.575	102.38	102.482	102.04	102.097	102.501	102.397	101.945	101.803	102.057	102.378	102.109	101.342	102.074	102.186	101.865	101.829	102.07	102.41	102.512	101.795	102.058	102.156	102.207	102.036		22.3052	102.521	102.13	102.215	101.985	102.591	102.275	102.659	103.006	102.737	102.553	102.99	102.758	102.77	102.396	102.364	102.09	101.973	102.158	102.103	102.105	101.988	102.093
22.4226	102.648	102.269	102.563	102.016	102.078	102.552	102.327	101.921	101.826	102.067	102.286	102.08	101.348	102.093	102.255	101.931	101.858	102.092	102.376	102.472	101.848	102.114	101.972	102.135	102.066		22.4226	102.581	102.182	102.237	102.089	102.705	102.347	102.675	103.005	102.722	102.646	103.009	102.763	102.752	102.375	102.321	102.014	101.887	102.109	102.128	102.142	101.927	102.103
22.54	102.572	102.272	102.512	101.973	101.998	102.511	102.364	101.925	101.862	102.04	102.32	102.111	101.293	102.096	102.194	101.903	101.872	102.125	102.352	102.477	101.823	102.043	102.067	102.114	102.069		22.54	102.584	102.099	102.181	102.016	102.61	102.271	102.627	102.984	102.715	102.508	102.993	102.757	102.805	102.373	102.321	101.999	101.925	102.111	102.089	102.101	101.923	102.089
22.6574	102.602	102.345	102.545	102.04	102.017	102.559	102.372	101.896	101.858	102.023	102.265	102.091	101.351	102.145	102.237	101.972	101.895	102.115	102.341	102.452	101.791	102.088	102.105	102.136	102.021		22.6574	102.595	102.199	102.229	102.097	102.67	102.351	102.685	102.98	102.728	102.602	102.993	102.658	102.722	102.388	102.353	102.073	101.967	102.111	102.058	102.076	101.972	102.081
22.7748	102.602	102.304	102.548	101.996	102.075	102.556	102.386	101.882	101.827	102.028	102.317	102.134	101.326	102.133	102.218	101.908	101.872	102.124	102.371	102.362	101.748	102.107	102.048	102.119	102.021		22.7748	102.533	102.106	102.184	102.065	102.576	102.25	102.615	102.946	102.744	102.501	102.955	102.741	102.764	102.306	102.253	101.947	101.825	101.994	102.077	102.083	101.906	102.069
22.8922	102.598	102.241	102.577	101.955	102.061	102.6	102.387	101.913	101.916	102.062	102.275	102.102	101.33	102.139	102.285	102.002	101.919	102.178	102.412	102.454	101.855	102.104	102.071	102.139	102.127		22.8922	102.616	102.134	102.212	102.061	102.639	102.315	102.765	102.991	102.696	102.618	102.998	102.713	102.786	102.368	102.342	101.964	101.862	102.093	102.092	102.088	101.964	102.06
23.0096	102.567	102.192	102.532	101.932	102.003	102.552	102.369	101.954	101.844	102.057	102.317	102.094	101.337	102.142	102.19	101.863	101.862	102.147	102.341	102.42	101.766	102.034	102.038	102.101	102.028		23.0096	102.553	102.13	102.236	102.054	102.585	102.273	102.615	102.98	102.695	102.535	102.976	102.795	102.769	102.348	102.324	102.067	101.905	102.111	102.097	102.069	101.91	102.103
23.127	102.593	102.362	102.567	102.04	102.074	102.594	102.404	101.964	101.843	102.095	102.277	102.105	101.379	102.071	102.171	101.875	101.826	102.086	102.344	102.486	101.862	102.14	102.037	102.138	102.11		23.127	102.549	102.131	102.17	102.032	102.579	102.269	102.618	102.954	102.671	102.508	102.93	102.748	102.699	102.329	102.279	101.981	101.878	102.09	102.078	102.093	101.978	102.091
23.2443	102.606	102.315	102.568	101.966	101.98	102.578	102.347	101.94	101.817	102.053	102.28	102.093	101.364	102.116	102.149	101.905	101.863	102.098	102.376	102.401	101.803	102.184	102.095	102.218	101.964		23.2443	102.546	102.095	102.167	102.032	102.598	102.301	102.655	102.966	102.71	102.562	102.989	102.726	102.775	102.323	102.298	101.944	101.849	102.046	102.07	102.088	101.865	102.078
23.3617	102.54	102.238	102.582	101.911	101.929	102.591	102.432	102.007	101.932	102.129	102.382	102.13	101.389	102.097	102.228	101.937	101.885	102.127	102.371	102.439	101.834	102.124	102.077	102.223	102.015		23.3617	102.521	102.04	102.145	102.047	102.64	102.334	102.635	102.963	102.751	102.518	102.964	102.737	102.762	102.354	102.309	101.973	101.872	102.053	102.091	102.091	101.97	102.101
[truncated: 55 more columns]

## Sheet: Fig. 4B
No field			500 mT SMF			10 mT 0.1 Hz			10 mT 0.2 Hz
Time (s)	Mean5		Time (s)	Mean18		Time (s)	Mean2		Time (s)	Mean11
0.0006	104.804		0.0006	105.241		0.0006	106.701		0.0006	103.893
0.117993	104.061		0.117993	104.199		0.117993	105.68		0.117993	103.616
0.235386	103.917		0.235386	104.014		0.235386	105.233		0.235386	103.442
0.352779	103.794		0.352779	103.944		0.352779	105.058		0.352779	103.366
0.470171	103.656		0.470171	103.77		0.470171	105.008		0.470171	103.402
0.587564	103.476		0.587564	103.71		0.587564	104.817		0.587564	103.218
0.704957	103.486		0.704957	103.611		0.704957	104.757		0.704957	103.176
0.822349	103.529		0.822349	103.544		0.822349	104.541		0.822349	103.18
0.939742	103.399		0.939742	103.512		0.939742	104.567		0.939742	103.086
1.05713	103.261		1.05713	103.517		1.05713	104.418		1.05713	103.089
1.17453	103.275		1.17453	103.353		1.17453	104.295		1.17453	103.08
1.29192	103.235		1.29192	103.397		1.29192	104.337		1.29192	102.988
1.40931	103.184		1.40931	103.293		1.40931	104.278		1.40931	102.988
1.5267	103.109		1.5267	103.321		1.5267	104.129		1.5267	102.933
1.6441	103.195		1.6441	103.307		1.6441	104.154		1.6441	102.925
1.76149	103.149		1.76149	103.258		1.76149	104.005		1.76149	102.877
1.87888	102.955		1.87888	103.177		1.87888	103.956		1.87888	102.801
1.99628	103.019		1.99628	103.24		1.99628	103.98		1.99628	102.882
2.11367	103.087		2.11367	103.065		2.11367	103.948		2.11367	102.77
2.23106	102.781		2.23106	103.164		2.23106	103.859		2.23106	102.764
2.34845	102.964		2.34845	103.095		2.34845	103.835		2.34845	102.802
2.46585	102.925		2.46585	103.096		2.46585	103.762		2.46585	102.79
2.58324	102.843		2.58324	103.084		2.58324	103.876		2.58324	102.679
2.70063	102.905		2.70063	103.084		2.70063	103.73		2.70063	102.687
2.81802	102.919		2.81802	103.014		2.81802	103.732		2.81802	102.661
2.93542	102.816		2.93542	103.046		2.93542	103.661		2.93542	102.581
3.05281	102.881		3.05281	102.952		3.05281	103.677		3.05281	102.703
3.1702	102.814		3.1702	102.906		3.1702	103.633		3.1702	102.646
3.2876	102.889		3.2876	102.961		3.2876	103.671		3.2876	102.646
3.40499	102.781		3.40499	102.973		3.40499	103.531		3.40499	102.554
3.52238	102.764		3.52238	102.934		3.52238	103.448		3.52238	102.54
3.63977	102.865		3.63977	102.845		3.63977	103.514		3.63977	102.54
3.75717	102.776		3.75717	102.914		3.75717	103.482		3.75717	102.521
3.87456	102.76		3.87456	102.857		3.87456	103.473		3.87456	102.529
3.99195	102.793		3.99195	102.873		3.99195	103.436		3.99195	102.471
4.10934	102.567		4.10934	102.768		4.10934	103.438		4.10934	102.475
4.22674	102.629		4.22674	102.861		4.22674	103.415		4.22674	102.499
4.34413	102.62		4.34413	102.81		4.34413	103.414		4.34413	102.448
4.46152	102.661		4.46152	102.839		4.46152	103.277		4.46152	102.355
4.57891	102.631		4.57891	102.858		4.57891	103.37		4.57891	102.466
4.69631	102.624		4.69631	102.822		4.69631	103.262		4.69631	102.395
4.8137	102.7		4.8137	102.728		4.8137	103.306		4.8137	102.325
4.93109	102.579		4.93109	102.746		4.93109	103.228		4.93109	102.383
5.04848	102.564		5.04848	102.793		5.04848	103.249		5.04848	102.465
5.16588	102.636		5.16588	102.767		5.16588	103.235		5.16588	102.449
5.28327	102.592		5.28327	102.774		5.28327	103.207		5.28327	102.303
5.40066	102.54		5.40066	102.688		5.40066	103.252		5.40066	102.332
5.51806	102.518		5.51806	102.782		5.51806	103.229		5.51806	102.34
5.63545	102.604		5.63545	102.74		5.63545	103.169		5.63545	102.36
5.75284	102.5		5.75284	102.795		5.75284	103.144		5.75284	102.399
5.87023	102.436		5.87023	102.718		5.87023	103.111		5.87023	102.309
5.98763	102.549		5.98763	102.716		5.98763	103.186		5.98763	102.304
6.10502	102.474		6.10502	102.589		6.10502	103.144		6.10502	102.337
6.22241	102.438		6.22241	102.619		6.22241	103.171		6.22241	102.342
6.3398	102.449		6.3398	102.676		6.3398	103.058		6.3398	102.256
6.4572	102.46		6.4572	102.609		6.4572	103.092		6.4572	102.319
6.57459	102.421		6.57459	102.648		6.57459	103.122		6.57459	102.263
6.69198	102.557		6.69198	102.562		6.69198	103.044		6.69198	102.237
6.80938	102.437		6.80938	102.537		6.80938	103.062		6.80938	102.259
6.92677	102.464		6.92677	102.583		6.92677	103.1		6.92677	102.346
7.04416	102.443		7.04416	102.525		7.04416	103.004		7.04416	102.29
7.16155	102.42		7.16155	102.678		7.16155	103.011		7.16155	102.237
7.27895	102.38		7.27895	102.486		7.27895	103.034		7.27895	102.263
7.39634	102.363		7.39634	102.586		7.39634	102.958		7.39634	102.26
7.51373	102.259		7.51373	102.571		7.51373	102.981		7.51373	102.178
7.63112	102.303		7.63112	102.51		7.63112	102.974		7.63112	102.167
7.74852	102.25		7.74852	102.478		7.74852	103.004		7.74852	102.259
7.86591	102.384		7.86591	102.583		7.86591	102.923		7.86591	102.274
7.9833	102.296		7.9833	102.527		7.9833	102.986		7.9833	102.21
8.10069	102.358		8.10069	102.552		8.10069	102.949		8.10069	102.18
8.21809	102.296		8.21809	102.5		8.21809	102.861		8.21809	102.156
8.33548	102.309		8.33548	102.491		8.33548	102.927		8.33548	102.199
8.45287	102.341		8.45287	102.474		8.45287	102.907		8.45287	102.077
8.57026	102.391		8.57026	102.507		8.57026	102.793		8.57026	102.155
8.68766	102.33		8.68766	102.445		8.68766	102.781		8.68766	102.055
8.80505	102.294		8.80505	102.5		8.80505	102.856		8.80505	102.09
8.92244	102.255		8.92244	102.477		8.92244	102.859		8.92244	102.101
9.03984	102.281		9.03984	102.416		9.03984	102.869		9.03984	102.11
9.15723	102.246		9.15723	102.484		9.15723	102.77		9.15723	102.155
9.27462	102.277		9.27462	102.412		9.27462	102.873		9.27462	102.179
9.39201	102.289		9.39201	102.41		9.39201	102.804		9.39201	102.124
9.50941	102.268		9.50941	102.435		9.50941	102.816		9.50941	102.064
9.6268	102.302		9.6268	102.368		9.6268	102.751		9.6268	102.113
9.74419	102.256		9.74419	102.424		9.74419	102.81		9.74419	102.086
9.86158	102.242		9.86158	102.374		9.86158	102.791		9.86158	102.115
9.97898	102.242		9.97898	102.382		9.97898	102.876		9.97898	102.134
10.0964	102.253		10.0964	102.374		10.0964	102.688		10.0964	102.102
10.2138	102.225		10.2138	102.373		10.2138	102.699		10.2138	102.221
10.3312	102.163		10.3312	102.368		10.3312	102.69		10.3312	102.152
10.4485	102.35		10.4485	102.342		10.4485	102.727		10.4485	102.174
10.5659	102.34		10.5659	102.33		10.5659	102.764		10.5659	102.156
10.6833	102.302		10.6833	102.355		10.6833	102.787		10.6833	102.101
10.8007	102.289		10.8007	102.4		10.8007	102.687		10.8007	102.127
10.9181	102.306		10.9181	102.37		10.9181	102.691		10.9181	102.128
11.0355	102.282		11.0355	102.403		11.0355	102.653		11.0355	102.111
11.1529	102.311		11.1529	102.365		11.1529	102.583		11.1529	102.135
11.2703	102.271		11.2703	102.329		11.2703	102.638		11.2703	102.198
11.3877	102.29		11.3877	102.454		11.3877	102.66		11.3877	102.161
11.5051	102.277		11.5051	102.364		11.5051	102.646		11.5051	102.131
11.6225	102.268		11.6225	102.352		11.6225	102.668		11.6225	102.081
11.7399	102.303		11.7399	102.35		11.7399	102.666		11.7399	102.038
11.8573	102.245		11.8573	102.317		11.8573	102.765		11.8573	102.111
11.9747	102.231		11.9747	102.358		11.9747	102.618		11.9747	102.114
12.092	102.295		12.092	102.29		12.092	102.569		12.092	102.097
12.2094	102.175		12.2094	102.33		12.2094	102.596		12.2094	102.022
12.3268	102.261		12.3268	102.288		12.3268	102.594		12.3268	102.048
12.4442	102.195		12.4442	102.255		12.4442	102.674		12.4442	102.083
12.5616	102.285		12.5616	102.313		12.5616	102.619		12.5616	102.038
12.679	102.247		12.679	102.392		12.679	102.541		12.679	102.089
12.7964	102.331		12.7964	102.299		12.7964	102.587		12.7964	102.107
12.9138	102.219		12.9138	102.265		12.9138	102.573		12.9138	102.041
13.0312	102.292		13.0312	102.275		13.0312	102.623		13.0312	102.06
13.1486	102.225		13.1486	102.31		13.1486	102.612		13.1486	102.117
13.266	102.272		13.266	102.319		13.266	102.591		13.266	102.064
13.3834	102.27		13.3834	102.287		13.3834	102.545		13.3834	102.037
13.5008	102.222		13.5008	102.272		13.5008	102.543		13.5008	102.026
13.6181	102.26		13.6181	102.298		13.6181	102.537		13.6181	101.97
13.7355	102.229		13.7355	102.289		13.7355	102.714		13.7355	102.022
13.8529	102.169		13.8529	102.256		13.8529	102.557		13.8529	101.983
13.9703	102.233		13.9703	102.261		13.9703	102.6		13.9703	102.057
14.0877	102.201		14.0877	102.284		14.0877	102.601		14.0877	102.075
14.2051	102.179		14.2051	102.284		14.2051	102.533		14.2051	101.999
14.3225	102.195		14.3225	102.216		14.3225	102.553		14.3225	102.021
14.4399	102.118		14.4399	102.239		14.4399	102.585		14.4399	102.002
14.5573	102.198		14.5573	102.205		14.5573	102.511		14.5573	102.092
14.6747	102.168		14.6747	102.214		14.6747	102.499		14.6747	101.997
14.7921	102.142		14.7921	102.193		14.7921	102.48		14.7921	102.113
14.9095	102.108		14.9095	102.244		14.9095	102.544		14.9095	102.073
15.0269	102.183		15.0269	102.228		15.0269	102.559		15.0269	102.006
15.1443	102.144		15.1443	102.219		15.1443	102.429		15.1443	102.056
15.2616	102.161		15.2616	102.248		15.2616	102.478		15.2616	101.949
15.379	102.127		15.379	102.28		15.379	102.526		15.379	102.03
15.4964	102.15		15.4964	102.184		15.4964	102.507		15.4964	102.05
15.6138	102.152		15.6138	102.203		15.6138	102.561		15.6138	102.023
15.7312	102.18		15.7312	102.167		15.7312	102.499		15.7312	102.065
15.8486	102.149		15.8486	102.22		15.8486	102.471		15.8486	101.994
15.966	102.203		15.966	102.24		15.966	102.431		15.966	101.999
16.0834	102.112		16.0834	102.213		16.0834	102.497		16.0834	102.019
16.2008	102.143		16.2008	102.19		16.2008	102.371		16.2008	101.978
16.3182	102.094		16.3182	102.192		16.3182	102.47		16.3182	101.928
16.4356	102.244		16.4356	102.158		16.4356	102.431		16.4356	101.971
16.553	102.186		16.553	102.187		16.553	102.532		16.553	101.947
16.6704	102.116		16.6704	102.174		16.6704	102.496		16.6704	102.008
16.7878	102.124		16.7878	102.207		16.7878	102.447		16.7878	101.931
16.9051	102.13		16.9051	102.169		16.9051	102.427		16.9051	102.033
17.0225	102.171		17.0225	102.187		17.0225	102.436		17.0225	101.991
17.1399	102.116		17.1399	102.199		17.1399	102.515		17.1399	101.919
17.2573	102.168		17.2573	102.176		17.2573	102.494		17.2573	101.976
17.3747	102.101		17.3747	102.204		17.3747	102.468		17.3747	102.009
17.4921	102.17		17.4921	102.197		17.4921	102.42		17.4921	101.993
17.6095	102.136		17.6095	102.169		17.6095	102.444		17.6095	101.891
17.7269	102.167		17.7269	102.173		17.7269	102.426		17.7269	101.901
17.8443	102.064		17.8443	102.184		17.8443	102.353		17.8443	101.99
17.9617	102.182		17.9617	102.226		17.9617	102.366		17.9617	101.941
18.0791	102.071		18.0791	102.221		18.0791	102.361		18.0791	102.003
18.1965	102.128		18.1965	102.125		18.1965	102.455		18.1965	101.954
18.3139	102.064		18.3139	102.174		18.3139	102.371		18.3139	101.974
18.4312	102.066		18.4312	102.168		18.4312	102.436		18.4312	102.044
18.5486	102.142		18.5486	102.11		18.5486	102.359		18.5486	101.947
18.666	102.092		18.666	102.198		18.666	102.381		18.666	102.043
18.7834	102.079		18.7834	102.136		18.7834	102.334		18.7834	101.911
18.9008	102.111		18.9008	102.187		18.9008	102.47		18.9008	101.92
19.0182	102.107		19.0182	102.169		19.0182	102.43		19.0182	101.929
19.1356	102.044		19.1356	102.152		19.1356	102.378		19.1356	102.008
19.253	102.134		19.253	102.108		19.253	102.39		19.253	101.957
19.3704	102.059		19.3704	102.159		19.3704	102.368		19.3704	101.904
19.4878	102.049		19.4878	102.09		19.4878	102.391		19.4878	101.958
19.6052	102.055		19.6052	102.147		19.6052	102.309		19.6052	101.993
19.7226	102.143		19.7226	102.194		19.7226	102.452		19.7226	101.956
19.84	102.129		19.84	102.144		19.84	102.298		19.84	101.99
19.9574	102.095		19.9574	102.121		19.9574	102.337		19.9574	101.931
20.0747	102.151		20.0747	102.109		20.0747	102.269		20.0747	101.942
20.1921	102.205		20.1921	102.192		20.1921	102.357		20.1921	101.978
20.3095	102.113		20.3095	102.157		20.3095	102.393		20.3095	101.962
20.4269	102.11		20.4269	102.112		20.4269	102.341		20.4269	101.929
20.5443	102.161		20.5443	102.075		20.5443	102.386		20.5443	101.936
20.6617	102.051		20.6617	102.128		20.6617	102.376		20.6617	101.904
20.7791	102.081		20.7791	102.14		20.7791	102.317		20.7791	101.859
20.8965	102.122		20.8965	102.112		20.8965	102.307		20.8965	101.877
21.0139	102.153		21.0139	102.093		21.0139	102.403		21.0139	101.928
21.1313	102.026		21.1313	102.107		21.1313	102.382		21.1313	101.883
21.2487	102.132		21.2487	102.079		21.2487	102.257		21.2487	101.884
21.3661	102.039		21.3661	102.185		21.3661	102.28		21.3661	101.941
21.4835	102.023		21.4835	102.112		21.4835	102.262		21.4835	101.873
21.6008	102.06		21.6008	102.13		21.6008	102.303		21.6008	101.979
21.7182	102.043		21.7182	102.2		21.7182	102.341		21.7182	101.916
21.8356	101.928		21.8356	102.137		21.8356	102.301		21.8356	101.908
21.953	101.972		21.953	102.08		21.953	102.362		21.953	101.92
22.0704	102.04		22.0704	102.012		22.0704	102.272		22.0704	101.864
22.1878	102.022		22.1878	102.112		22.1878	102.307		22.1878	101.939
22.3052	102.097		22.3052	102.158		22.3052	102.297		22.3052	101.89
22.4226	102.078		22.4226	102.109		22.4226	102.356		22.4226	101.857
22.54	101.998		22.54	102.111		22.54	102.296		22.54	101.989
22.6574	102.017		22.6574	102.111		22.6574	102.342		22.6574	101.887
22.7748	102.075		22.7748	101.994		22.7748	102.291		22.7748	101.866
22.8922	102.061		22.8922	102.093		22.8922	102.315		22.8922	101.84
23.0096	102.003		23.0096	102.111		23.0096	102.328		23.0096	101.911
23.127	102.074		23.127	102.09		23.127	102.24		23.127	101.932
23.2443	101.98		23.2443	102.046		23.2443	102.287		23.2443	101.904
23.3617	101.929		23.3617	102.053		23.3617	102.29		23.3617	101.977

## Sheet: Fig. 5
No field					10 mT 0.1 Hz					10 mT 0.2 Hz
Time (s)	Mean	Int Den	Raw Int Den		Time (s)	Mean	Int Den	Raw Int Den		Time (s)	Mean	Int Den	Raw Int Den
0.0006	102.301	80686.6	19097418		0.0006	102.978	52592	12447813		0.0006	103.232	53383.9	12635236
0.117993	101.897	80367.9	19021984		0.117993	102.935	52569.7	12442522		0.117993	102.336	52920.7	12525604
0.235386	101.825	80310.8	19008484		0.235386	102.803	52502.6	12426651		0.235386	102.233	52867.7	12513068
0.352779	101.812	80300.4	19006022		0.352779	102.798	52499.8	12425998		0.352779	102.253	52877.9	12515477
0.470171	101.752	80253.5	18994920		0.470171	102.722	52461.4	12416888		0.470171	102.269	52886.1	12517422
0.587564	101.691	80205.2	18983472		0.587564	102.711	52455.7	12415559		0.587564	102.198	52849.5	12508759
0.704957	101.687	80201.8	18982684		0.704957	102.729	52464.8	12417713		0.704957	102.23	52865.9	12512647
0.822349	101.677	80194	18980822		0.822349	102.673	52436	12410887		0.822349	102.167	52833.4	12504937
0.939742	101.67	80188.6	18979540		0.939742	102.635	52416.8	12406339		0.939742	102.083	52789.7	12494606
1.05713	101.602	80134.9	18966848		1.05713	102.653	52425.6	12408437		1.05713	102.133	52815.9	12500816
1.17453	101.567	80107.1	18960268		1.17453	102.605	52401.4	12402694		1.17453	102.108	52802.6	12497654
1.29192	101.581	80118.8	18963024		1.29192	102.579	52388.2	12399569		1.29192	102.077	52786.6	12493868
1.40931	101.604	80136.5	18967212		1.40931	102.579	52388.1	12399561		1.40931	102.02	52757.5	12486974
1.5267	101.551	80094.4	18957260		1.5267	102.486	52340.4	12388265		1.5267	102.005	52749.4	12485058
1.6441	101.545	80089.8	18956166		1.6441	102.643	52421	12407327		1.6441	102.013	52753.5	12486028
1.76149	101.542	80087.9	18955720		1.76149	102.508	52351.8	12390955		1.76149	102.005	52749.3	12485048
1.87888	101.498	80053	18947462		1.87888	102.518	52356.8	12392145		1.87888	101.957	52724.8	12479231
1.99628	101.528	80076.4	18953004		1.99628	102.525	52360.5	12393015		1.99628	101.973	52733	12481189
2.11367	101.502	80056.1	18948196		2.11367	102.482	52338.4	12387782		2.11367	101.898	52694.4	12472037
2.23106	101.458	80021.1	18939896		2.23106	102.462	52328.5	12385436		2.23106	101.946	52719	12477863
2.34845	101.456	80019.7	18939564		2.34845	102.423	52308.4	12380689		2.34845	101.92	52705.8	12474741
2.46585	101.476	80035.9	18943404		2.46585	102.443	52318.6	12383111		2.46585	101.947	52719.4	12477975
2.58324	101.454	80018.1	18939204		2.58324	102.448	52321	12383661		2.58324	101.953	52722.5	12478708
2.70063	101.465	80027.2	18941356		2.70063	102.4	52296.6	12377900		2.70063	101.918	52704.8	12474500
2.81802	101.438	80005.6	18936246		2.81802	102.399	52296.4	12377845		2.81802	101.903	52697	12472671
2.93542	101.476	80035.9	18943416		2.93542	102.404	52298.9	12378446		2.93542	101.861	52675.2	12467511
3.05281	101.412	79985.5	18931478		3.05281	102.471	52333	12386502		3.05281	101.827	52657.3	12463263
3.1702	101.393	79969.8	18927766		3.1702	102.434	52314.1	12382033		3.1702	101.865	52677.1	12467963
3.2876	101.419	79991	18932772		3.2876	102.355	52273.7	12372480		3.2876	101.869	52679.1	12468429
3.40499	101.391	79968.4	18927434		3.40499	102.382	52287.3	12375685		3.40499	101.849	52668.7	12465965
3.52238	101.414	79986.5	18931716		3.52238	102.332	52262.1	12369722		3.52238	101.863	52676.1	12467719
3.63977	101.42	79991.5	18932910		3.63977	102.39	52291.5	12376681		3.63977	101.852	52670.4	12466356
3.75717	101.39	79967.9	18927324		3.75717	102.359	52276	12373010		3.75717	101.808	52647.8	12461020
3.87456	101.375	79956.3	18924566		3.87456	102.366	52279.3	12373807		3.87456	101.867	52678.1	12468193
3.99195	101.342	79929.6	18918256		3.99195	102.344	52268.1	12371150		3.99195	101.833	52660.4	12464002
4.10934	101.332	79921.8	18916404		4.10934	102.316	52254	12367812		4.10934	101.802	52644.7	12460278
4.22674	101.365	79948.2	18922654		4.22674	102.335	52263.6	12370078		4.22674	101.786	52636.5	12458340
4.34413	101.375	79956.1	18924510		4.34413	102.368	52280.4	12374066		4.34413	101.838	52663.2	12464665
4.46152	101.364	79947.3	18922434		4.46152	102.308	52249.7	12366804		4.46152	101.79	52638.4	12458791
4.57891	101.351	79937.3	18920080		4.57891	102.33	52261	12369475		4.57891	101.828	52657.8	12463385
4.69631	101.347	79934.1	18919310		4.69631	102.312	52251.5	12367212		4.69631	101.821	52654.7	12462644
4.8137	101.341	79929	18918100		4.8137	102.321	52256.3	12368353		4.8137	101.77	52628.2	12456385
4.93109	101.37	79952.4	18923640		4.93109	102.341	52266.7	12370818		4.93109	101.734	52609.4	12451922
5.04848	101.333	79922.6	18916588		5.04848	102.336	52264.2	12370220		5.04848	101.783	52634.9	12457970
5.16588	101.32	79912.3	18914148		5.16588	102.253	52221.3	12360079		5.16588	101.709	52596.3	12448839
5.28327	101.364	79947	18922358		5.28327	102.34	52266.3	12370714		5.28327	101.709	52596.5	12448885
5.40066	101.309	79904.1	18912204		5.40066	102.301	52245.9	12365903		5.40066	101.723	52603.9	12450627
5.51806	101.318	79911.1	18913876		5.51806	102.301	52246.1	12365934		5.51806	101.684	52583.7	12445839
5.63545	101.258	79863.8	18902670		5.63545	102.335	52263.5	12370051		5.63545	101.735	52609.9	12452055
5.75284	101.298	79895.1	18910080		5.75284	102.279	52235	12363325		5.75284	101.695	52589.3	12447183
5.87023	101.283	79883.1	18907248		5.87023	102.301	52246.3	12365998		5.87023	101.728	52606.3	12451194
5.98763	101.332	79921.9	18916428		5.98763	102.292	52241.4	12364831		5.98763	101.748	52616.7	12453661
6.10502	101.277	79879	18906278		6.10502	102.279	52235.1	12363335		6.10502	101.746	52615.4	12453360
6.22241	101.307	79901.9	18911696		6.22241	102.229	52209.4	12357244		6.22241	101.773	52629.5	12456689
6.3398	101.255	79861.4	18902100		6.3398	102.246	52217.8	12359234		6.3398	101.714	52599.3	12449540
6.4572	101.244	79852.8	18900068		6.4572	102.255	52222.6	12360387		6.4572	101.717	52600.6	12449857
6.57459	101.306	79901.7	18911656		6.57459	102.233	52211.3	12357696		6.57459	101.756	52620.9	12454654
6.69198	101.271	79873.8	18905044		6.69198	102.222	52205.8	12356396		6.69198	101.735	52610.2	12452114
6.80938	101.287	79886.5	18908042		6.80938	102.249	52219.6	12359660		6.80938	101.699	52591.3	12447634
6.92677	101.259	79864.4	18902828		6.92677	102.216	52202.5	12355616		6.92677	101.721	52602.8	12450361
7.04416	101.266	79869.8	18904096		7.04416	102.26	52225.2	12360994		7.04416	101.724	52604.3	12450728
7.16155	101.273	79875.2	18905374		7.16155	102.174	52181.4	12350618		7.16155	101.733	52608.7	12451772
7.27895	101.273	79875.2	18905364		7.27895	102.175	52181.8	12350732		7.27895	101.635	52558.4	12439867
7.39634	101.277	79878.6	18906168		7.39634	102.233	52211.4	12357728		7.39634	101.625	52553.3	12438645
7.51373	101.258	79863.5	18902604		7.51373	102.19	52189.6	12352566		7.51373	101.686	52584.6	12446066
7.63112	101.269	79872.5	18904732		7.63112	102.192	52190.7	12352820		7.63112	101.7	52591.8	12447756
7.74852	101.226	79838.1	18896592		7.74852	102.244	52217.2	12359099		7.74852	101.692	52588	12446855
7.86591	101.283	79883.3	18907296		7.86591	102.185	52187.1	12351976		7.86591	101.685	52584.1	12445944
7.9833	101.283	79883	18907220		7.9833	102.222	52206	12356445		7.9833	101.718	52601.3	12450020
8.10069	101.255	79861.7	18902172		8.10069	102.201	52194.8	12353792		8.10069	101.654	52568.1	12442165
8.21809	101.27	79873	18904860		8.21809	102.168	52178.1	12349849		8.21809	101.661	52571.6	12442993
8.33548	101.271	79873.8	18905038		8.33548	102.168	52178.4	12349915		8.33548	101.658	52570.3	12442684
8.45287	101.258	79863.5	18902604		8.45287	102.132	52159.7	12345491		8.45287	101.642	52562	12440705
8.57026	101.264	79868.2	18903722		8.57026	102.167	52177.6	12349731		8.57026	101.664	52573	12443311
8.68766	101.268	79871.8	18904576		8.68766	102.126	52156.5	12344731		8.68766	101.706	52595	12448517
8.80505	101.222	79835.5	18895988		8.80505	102.124	52155.6	12344511		8.80505	101.697	52590.2	12447390
8.92244	101.211	79826.7	18893898		8.92244	102.146	52167.1	12347241		8.92244	101.639	52560.1	12440250
9.03984	101.247	79854.9	18900566		9.03984	102.195	52192	12353147		9.03984	101.611	52545.6	12436840
9.15723	101.228	79840.2	18897096		9.15723	102.099	52142.8	12341498		9.15723	101.671	52576.7	12444197
9.27462	101.199	79816.8	18891540		9.27462	102.171	52179.6	12350201		9.27462	101.627	52554	12438819
9.39201	101.272	79874.9	18905304		9.39201	102.103	52145	12342008		9.39201	101.683	52583	12445687
9.50941	101.212	79827.7	18894124		9.50941	102.133	52160.3	12345631		9.50941	101.647	52564.6	12441332
9.6268	101.212	79827.3	18894026		9.6268	102.154	52170.9	12348145		9.6268	101.632	52556.6	12439421
9.74419	101.22	79833.4	18895484		9.74419	102.074	52130.3	12338523		9.74419	101.62	52550.7	12438034
9.86158	101.227	79838.9	18896792		9.86158	102.137	52162.5	12346153		9.86158	101.64	52560.9	12440456
9.97898	101.169	79793.8	18886116		9.97898	102.14	52164	12346502		9.97898	101.587	52533.4	12433930
10.0964	101.221	79834.4	18895728		10.0964	102.152	52169.8	12347872		10.0964	101.653	52567.5	12442018
10.2138	101.215	79830.1	18894696		10.2138	102.19	52189.4	12352518		10.2138	101.57	52524.5	12431829
10.3312	101.202	79819.3	18892136		10.3312	102.196	52192.3	12353209		10.3312	101.633	52557.2	12439574
10.4485	101.169	79793.6	18886064		10.4485	102.129	52158.1	12345112		10.4485	101.656	52569.1	12442392
10.5659	101.18	79802	18888056		10.5659	102.195	52192.1	12353155		10.5659	101.647	52564.4	12441289
10.6833	101.174	79797.1	18886894		10.6833	102.135	52161.4	12345884		10.6833	101.582	52531	12433375
10.8007	101.186	79806.9	18889216		10.8007	102.159	52173.4	12348730		10.8007	101.586	52532.8	12433800
10.9181	101.185	79806.1	18889026		10.9181	102.144	52165.9	12346949		10.9181	101.616	52548.3	12437460
11.0355	101.2	79817.6	18891744		11.0355	102.124	52155.7	12344533		11.0355	101.63	52555.5	12439161
11.1529	101.176	79798.8	18887300		11.1529	102.128	52157.8	12345048		11.1529	101.634	52557.8	12439716
11.2703	101.151	79779.1	18882624		11.2703	102.096	52141.6	12341214		11.2703	101.588	52534.1	12434095
11.3877	101.173	79796.9	18886832		11.3877	102.126	52156.9	12344837		11.3877	101.603	52541.8	12435935
11.5051	101.22	79833.8	18895572		11.5051	102.11	52148.7	12342879		11.5051	101.573	52526.2	12432247
11.6225	101.179	79801.5	18887936		11.6225	102.016	52100.4	12331448		11.6225	101.617	52549.1	12437652
11.7399	101.183	79804.8	18888704		11.7399	102.08	52133.1	12339199		11.7399	101.632	52556.9	12439501
11.8573	101.158	79784.6	18883934		11.8573	102.074	52130.3	12338538		11.8573	101.533	52505.7	12427386
11.9747	101.171	79795.2	18886450		11.9747	102.124	52155.5	12344496		11.9747	101.568	52523.6	12431627
12.092	101.195	79813.8	18890832		12.092	102.11	52148.5	12342829		12.092	101.543	52510.7	12428557
12.2094	101.151	79779.4	18882698		12.2094	102.105	52145.8	12342201		12.2094	101.586	52532.7	12433786
12.3268	101.205	79821.5	18892666		12.3268	102.027	52106	12332785		12.3268	101.649	52565.5	12441546
12.4442	101.161	79786.9	18884472		12.4442	102.057	52121.7	12336491		12.4442	101.608	52544.2	12436500
12.5616	101.218	79832.5	18895256		12.5616	102.094	52140.2	12340870		12.5616	101.614	52547.6	12437290
12.679	101.194	79812.9	18890638		12.679	102.073	52129.5	12338344		12.679	101.597	52538.5	12435143
12.7964	101.188	79808.3	18889546		12.7964	102.022	52103.4	12332162		12.7964	101.647	52564.3	12441250
12.9138	101.194	79813.3	18890732		12.9138	102.06	52123	12336813		12.9138	101.645	52563.5	12441076
13.0312	101.159	79785.8	18884208		13.0312	102.065	52125.7	12337454		13.0312	101.584	52531.7	12433533
13.1486	101.159	79785.2	18884068		13.1486	102.067	52126.4	12337600		13.1486	101.565	52522	12431240
13.266	101.212	79827.4	18894050		13.266	102.042	52113.9	12334661		13.266	101.534	52506.2	12427496
13.3834	101.175	79798.5	18887224		13.3834	102.041	52113.2	12334481		13.3834	101.589	52534.6	12434215
13.5008	101.178	79800.9	18887792		13.5008	102.065	52125.6	12337420		13.5008	101.55	52514.2	12429388
13.6181	101.149	79777.8	18882328		13.6181	102.092	52139.3	12340662		13.6181	101.56	52519.4	12430630
13.7355	101.148	79777.2	18882172		13.7355	102.083	52134.8	12339586		13.7355	101.638	52559.8	12440192
13.8529	101.145	79774.8	18881596		13.8529	102.047	52116.4	12335237		13.8529	101.568	52523.5	12431600
13.9703	101.181	79803.2	18888340		13.9703	102.054	52120.2	12336142		13.9703	101.572	52525.6	12432106
14.0877	101.175	79798.1	18887136		14.0877	102.049	52117.3	12335460		14.0877	101.571	52525.1	12431972
14.2051	101.108	79745.4	18874652		14.2051	102.046	52115.9	12335127		14.2051	101.623	52551.8	12438302
14.3225	101.118	79753.4	18876544		14.3225	102.027	52106.2	12332820		14.3225	101.503	52490	12423670
14.4399	101.127	79760.3	18878182		14.4399	102.096	52141.2	12341118		14.4399	101.537	52507.5	12427808
14.5573	101.166	79791.4	18885540		14.5573	102.024	52104.4	12332409		14.5573	101.55	52514.2	12429390
14.6747	101.153	79781.1	18883096		14.6747	102.008	52096.5	12330541		14.6747	101.543	52510.8	12428595
14.7921	101.1	79739.4	18873222		14.7921	102.038	52111.8	12334157		14.7921	101.56	52519.2	12430582
14.9095	101.157	79784.2	18883848		14.9095	102.058	52122.1	12336582		14.9095	101.635	52558	12439762
15.0269	101.162	79788.1	18884768		15.0269	101.991	52087.7	12328454		15.0269	101.609	52544.6	12436593
15.1443	101.107	79744.6	18874472		15.1443	102.008	52096.7	12330575		15.1443	101.568	52523.8	12431666
15.2616	101.142	79771.8	18880908		15.2616	102.088	52137.3	12340184		15.2616	101.584	52531.8	12433560
15.379	101.2	79818	18891824		15.379	102.04	52112.8	12334387		15.379	101.559	52518.9	12430516
15.4964	101.097	79736.7	18872588		15.4964	102.077	52131.8	12338877		15.4964	101.526	52501.8	12426451
15.6138	101.13	79762.9	18878800		15.6138	102.012	52098.3	12330949		15.6138	101.528	52502.9	12426722
15.7312	101.137	79768.3	18880072		15.7312	102.07	52128.2	12338034		15.7312	101.549	52513.5	12429234
15.8486	101.099	79738.5	18873010		15.8486	102.025	52105.3	12332621		15.8486	101.567	52522.9	12431463
15.966	101.117	79752.1	18876244		15.966	102.031	52108.2	12333303		15.966	101.531	52504.6	12427132
16.0834	101.158	79784.8	18883968		16.0834	102.035	52110.4	12333830		16.0834	101.546	52512.4	12428964
16.2008	101.101	79739.9	18873340		16.2008	102.05	52118.1	12335653		16.2008	101.609	52544.7	12436618
16.3182	101.14	79770.6	18880628		16.3182	102.092	52139.6	12340727		16.3182	101.539	52508.5	12428037
16.4356	101.122	79756.8	18877338		16.4356	102.051	52118.6	12335767		16.4356	101.583	52531.5	12433499
16.553	101.107	79745	18874544		16.553	102.046	52115.7	12335077		16.553	101.574	52526.7	12432364
16.6704	101.122	79756.4	18877256		16.6704	101.994	52089.4	12328852		16.6704	101.541	52509.4	12428266
16.7878	101.131	79763.6	18878960		16.7878	102.004	52094.6	12330072		16.7878	101.537	52507.6	12427838
16.9051	101.073	79717.7	18868100		16.9051	102.013	52099	12331119		16.9051	101.536	52507.1	12427708
17.0225	101.133	79765.4	18879392		17.0225	102.055	52120.6	12336239		17.0225	101.539	52508.6	12428064
17.1399	101.111	79747.3	18875108		17.1399	101.989	52086.5	12328172		17.1399	101.467	52471.4	12419271
17.2573	101.157	79784.3	18883864		17.2573	102.05	52118.1	12335656		17.2573	101.571	52525.1	12431977
17.3747	101.137	79768	18880012		17.3747	102.019	52102.3	12331902		17.3747	101.561	52519.8	12430712
17.4921	101.109	79746.5	18874912		17.4921	102.011	52097.9	12330857		17.4921	101.451	52463	12417281
17.6095	101.11	79746.8	18874972		17.6095	101.963	52073.6	12325103		17.6095	101.494	52485.6	12422618
17.7269	101.07	79715.7	18867620		17.7269	102.023	52103.9	12332285		17.7269	101.481	52478.6	12420969
17.8443	101.08	79723.4	18869448		17.8443	101.971	52077.6	12326053		17.8443	101.533	52505.2	12427275
17.9617	101.126	79759.5	18877992		17.9617	102.031	52108.3	12333318		17.9617	101.498	52487.5	12423075
18.0791	101.115	79751.3	18876038		18.0791	102.036	52110.8	12333909		18.0791	101.478	52477.3	12420659
18.1965	101.131	79763.8	18878996		18.1965	102.032	52108.5	12333383		18.1965	101.498	52487.2	12422998
18.3139	101.14	79770.3	18880534		18.3139	102.032	52108.7	12333419		18.3139	101.457	52466.1	12418016
18.4312	101.13	79762.4	18878668		18.4312	102.035	52110.5	12333843		18.4312	101.492	52484.2	12422288
18.5486	101.15	79778.9	18882570		18.5486	102.032	52108.7	12333412		18.5486	101.451	52462.9	12417254
18.666	101.12	79754.8	18876884		18.666	102.005	52094.7	12330104		18.666	101.427	52450.8	12414396
18.7834	101.13	79762.5	18878700		18.7834	102.053	52119.4	12335964		18.7834	101.477	52476.6	12420501
18.9008	101.108	79745	18874548		18.9008	102.044	52115.1	12334929		18.9008	101.43	52452.1	12414700
19.0182	101.169	79793.7	18886082		19.0182	102.032	52108.8	12333449		19.0182	101.396	52434.6	12410568
19.1356	101.122	79756.6	18877292		19.1356	101.994	52089.1	12328790		19.1356	101.464	52470	12418925
19.253	101.105	79742.9	18874060		19.253	101.993	52088.9	12328742		19.253	101.432	52453.4	12415015
19.3704	101.119	79754.1	18876700		19.3704	101.973	52078.6	12326288		19.3704	101.421	52447.8	12413676
19.4878	101.111	79748	18875264		19.4878	102.005	52095.2	12330216		19.4878	101.444	52459.4	12416431
19.6052	101.14	79770.9	18880676		19.6052	102.004	52094.3	12330022		19.6052	101.425	52449.7	12414121
19.7226	101.106	79744.1	18874342		19.7226	101.975	52079.7	12326560		19.7226	101.426	52450.3	12414276
19.84	101.12	79755.1	18876956		19.84	101.974	52079	12326379		19.84	101.478	52477	12420588
19.9574	101.101	79739.6	18873284		19.9574	101.979	52081.8	12327047		19.9574	101.496	52486.4	12422820
20.0747	101.095	79735.2	18872228		20.0747	101.991	52087.7	12328440		20.0747	101.463	52469.4	12418805
20.1921	101.096	79736.1	18872450		20.1921	101.961	52072.7	12324891		20.1921	101.409	52441.4	12412160
20.3095	101.069	79714.8	18867404		20.3095	102.015	52099.8	12331320		20.3095	101.443	52458.8	12416287
20.4269	101.091	79732	18871476		20.4269	102.021	52102.9	12332046		20.4269	101.465	52470.2	12418984
20.5443	101.095	79735	18872180		20.5443	102.01	52097.4	12330751		20.5443	101.444	52459.6	12416464
20.6617	101.07	79715.4	18867548		20.6617	101.949	52066.2	12323350		20.6617	101.498	52487.3	12423033
20.7791	101.098	79737.5	18872772		20.7791	101.943	52063.2	12322640		20.7791	101.441	52458	12416100
20.8965	101.08	79722.9	18869324		20.8965	101.927	52054.9	12320690		20.8965	101.442	52458.4	12416181
21.0139	101.086	79728.4	18870624		21.0139	101.963	52073.6	12325116		21.0139	101.5	52488.6	12423340
21.1313	101.082	79724.6	18869730		21.1313	101.977	52080.9	12326834		21.1313	101.464	52469.8	12418890
21.2487	101.124	79757.8	18877590		21.2487	101.908	52045.5	12318455		21.2487	101.444	52459.5	12416442
21.3661	101.113	79749.1	18875540		21.3661	101.968	52076.2	12325732		21.3661	101.483	52479.6	12421198
21.4835	101.089	79730.6	18871148		21.4835	102.017	52100.9	12331565		21.4835	101.388	52430.3	12409540
21.6008	101.119	79754	18876676		21.6008	101.971	52077.5	12326025		21.6008	101.467	52471.1	12419199
21.7182	101.107	79744.9	18874532		21.7182	101.955	52069.5	12324147		21.7182	101.459	52467.1	12418257
21.8356	101.079	79722.2	18869152		21.8356	101.979	52081.4	12326957		21.8356	101.399	52436.4	12410988
21.953	101.081	79723.8	18869546		21.953	102.003	52094.1	12329974		21.953	101.421	52447.4	12413589
22.0704	101.132	79763.9	18879036		22.0704	101.969	52076.4	12325775		22.0704	101.456	52465.9	12417955
22.1878	101.189	79809.6	18889842		22.1878	101.996	52090.2	12329052		22.1878	101.496	52486.2	12422781
22.3052	101.121	79755.3	18876984		22.3052	102.004	52094.6	12330079		22.3052	101.458	52466.6	12418140
22.4226	101.133	79765.2	18879326		22.4226	101.931	52057.4	12321268		22.4226	101.456	52465.6	12417886
22.54	101.139	79770.1	18880504		22.54	101.976	52080.1	12326644		22.54	101.432	52453.3	12414973
22.6574	101.117	79752.8	18876410		22.6574	101.98	52082.4	12327191		22.6574	101.417	52445.8	12413197
22.7748	101.16	79786.4	18884364		22.7748	101.959	52071.3	12324572		22.7748	101.467	52471.4	12419274
22.8922	101.179	79801.4	18887898		22.8922	102.007	52095.9	12330389		22.8922	101.404	52438.9	12411571
23.0096	101.178	79800.8	18887772		23.0096	101.934	52058.7	12321589		23.0096	101.441	52458	12416087
23.127	101.159	79785.3	18884096		23.127	101.985	52084.5	12327694		23.127	101.458	52466.8	12418188
23.2443	101.139	79769.6	18880368		23.2443	102.037	52111	12333972		23.2443	101.458	52466.9	12418192
23.3617	101.145	79774.4	18881522		23.3617	101.991	52087.9	12328503		23.3617	101.454	52464.8	12417700

## Sheet: Fig. 6B
Time (s)	IntegrDen
0.0006	0.25659
0.117993	0.257081
0.235386	0.256069
0.352778	0.256373
0.470171	0.256406
0.587564	0.256249
0.704956	0.256563
0.822349	0.256815
0.939742	0.256528
1.05713	0.256526
1.17453	0.256714
1.29192	0.256638
1.40931	0.256644
1.5267	0.256623
1.6441	0.25683
1.76149	0.256352
1.87888	0.256285
1.99628	0.256495
2.11367	0.257166
2.23106	0.256598
2.34845	0.256225
2.46585	0.256632
2.58324	0.256971
2.70063	0.256553
2.81802	0.256916
2.93542	0.256223
3.05281	0.25632
3.1702	0.256756
3.2876	0.256609
3.40499	0.256658
3.52238	0.256647
3.63977	0.256537
3.75717	0.256922
3.87456	0.256113
3.99195	0.256666
4.10934	0.256485
4.22674	0.256889
4.34413	0.256111
4.46152	0.256258
4.57891	0.256684
4.69631	0.256661
4.8137	0.256974
4.93109	0.256899
5.04849	0.25657
5.16588	0.256521
5.28327	0.256526
5.40066	0.256687
5.51806	0.25629
5.63545	0.256761
5.75284	0.256573
5.87023	0.256386
5.98763	0.256232
6.10502	0.256476
6.22241	0.256882
6.3398	0.256497
6.4572	0.256483
6.57459	0.256335
6.69198	0.256531
6.80938	0.25664
6.92677	0.256594
7.04416	0.25644
7.16155	0.256258
7.27895	0.256311
7.39634	0.25677
7.51373	0.256392
7.63112	0.256532
7.74852	0.256807
7.86591	0.256487
7.9833	0.256691
8.10069	0.256197
8.21809	0.256443
8.33548	0.256122
8.45287	0.25641
8.57026	0.256617
8.68766	0.256574
8.80505	0.256497
8.92244	0.256942
9.03984	0.256317
9.15723	0.256414
9.27462	0.256199
9.39201	0.25653
9.50941	0.25642
9.6268	0.256531
9.74419	0.256524
9.86158	0.256358
9.97898	0.256154
10.0964	0.256287
10.2138	0.256393
10.3312	0.256518
10.4485	0.25654
10.5659	0.256495
10.6833	0.256258
10.8007	0.256857
10.9181	0.25657
11.0355	0.256841
11.1529	0.256803
11.2703	0.256619
11.3877	0.256383
11.5051	0.256371
11.6225	0.256675
11.7399	0.256226
11.8573	0.256733
11.9747	0.25625
12.092	0.256262
12.2094	0.256447
12.3268	0.256441
12.4442	0.256607
12.5616	0.256404
12.679	0.255891
12.7964	0.256357
12.9138	0.256576
13.0312	0.25642
13.1486	0.256399
13.266	0.256465
13.3834	0.256313
13.5008	0.256051
13.6181	0.256443
13.7355	0.256857
13.8529	0.256038
13.9703	0.25639
14.0877	0.256449
14.2051	0.25673
14.3225	0.256479
14.4399	0.256215
14.5573	0.25662
14.6747	0.256514
14.7921	0.256431
14.9095	0.256773
15.0269	0.256134
15.1443	0.256508
15.2616	0.256296
15.379	0.256539
15.4964	0.256702
15.6138	0.256545
15.7312	0.256472
15.8486	0.256446
15.966	0.256624
16.0834	0.25644
16.2008	0.25666
16.3182	0.256562
16.4356	0.256703
16.553	0.256392
16.6704	0.256663
16.7877	0.256221
16.9051	0.256378
17.0225	0.256626
17.1399	0.25647
17.2573	0.256484
17.3747	0.25666
17.4921	0.256445
17.6095	0.256742
17.7269	0.256254
17.8443	0.256758
17.9617	0.256923
18.0791	0.256694
18.1965	0.257022
18.3139	0.256408
18.4312	0.256765
18.5486	0.256863
18.666	0.256807
18.7834	0.256856
18.9008	0.256619
19.0182	0.256563
19.1356	0.256295
19.253	0.256491
19.3704	0.25639
19.4878	0.256405
19.6052	0.256074
19.7226	0.256585
19.84	0.944121
19.9574	4.23065
20.0747	4.17863
20.1921	4.10691
20.3095	4.07786
20.4269	4.10568
20.5443	4.07558
20.6617	4.12827
20.7791	4.0962
20.8965	4.10112
21.0139	4.09939
21.1313	4.10314
21.2487	4.11555
21.3661	4.0906
21.4835	4.12493
21.6008	4.11428
21.7182	4.0995
21.8356	4.10657
21.953	4.09802
22.0704	4.08896
22.1878	4.12158
22.3052	4.09711
22.4226	4.12461
22.54	4.10943
22.6574	4.11676
22.7748	4.14679
22.8922	4.14511
23.0096	4.12981
23.127	4.12579
23.2443	4.12883
23.3617	4.11891
23.4791	4.11714
23.5965	4.12324
23.7139	4.10503
23.8313	4.12444
23.9487	4.13463
24.0661	4.15084
24.1835	4.15651
24.3009	4.15512
24.4183	4.18003
24.5357	4.19529
24.6531	4.19278
24.7705	4.16155
24.8878	4.16376
25.0052	4.16979
25.1226	4.14404
25.24	4.15033
25.3574	4.19318
25.4748	4.14935
25.5922	4.11956
25.7096	4.15353
25.827	4.14572
25.9444	4.14493
26.0618	4.14371
26.1792	4.11407
26.2966	4.11836
26.4139	4.14194
26.5313	4.11305
26.6487	4.12728
26.7661	4.14065
26.8835	4.16157
27.0009	4.13363
27.1183	4.13541
27.2357	4.15035
27.3531	4.15244
27.4705	4.14849
27.5879	4.10078
27.7053	4.12718
27.8227	4.16003
27.9401	4.142
28.0574	4.12523
28.1748	4.11603
28.2922	4.13284
28.4096	4.13782
28.527	4.14211
28.6444	4.11672
28.7618	4.09341
28.8792	4.11837
28.9966	4.09954
29.114	4.0647
29.2314	4.09177
29.3488	4.07364
29.4662	4.07449
29.5835	4.04619
29.7009	4.08466
29.8183	4.08178
29.9357	4.03478
30.0531	4.07278
30.1705	4.08441
30.2879	4.04938
30.4053	4.08891
30.5227	4.09398
30.6401	4.07618
30.7575	4.08508
30.8749	4.08982
30.9923	4.08907
31.1097	4.07767
31.227	4.09057
31.3444	4.1032
31.4618	4.09836
31.5792	4.07789
31.6966	4.07806
31.814	4.06557
31.9314	4.06381
32.0488	4.06458
32.1662	4.06281
32.2836	4.03886
32.401	4.01276
32.5184	4.0338
32.6358	3.98915
32.7532	3.96455
32.8705	3.96459
32.9879	3.93907
33.1053	3.94267
33.2227	3.947
33.3401	3.95131
33.4575	3.9076
33.5749	3.91555
33.6923	3.92066
33.8097	3.91852
33.9271	3.92587
34.0445	3.9101
34.1619	3.90586
34.2793	3.94041
34.3966	3.9338
34.514	3.89025
34.6314	3.91348
34.7488	3.91915
34.8662	3.93194
34.9836	3.91206
35.101	3.91588
35.2184	3.91182
35.3358	3.95506
35.4532	3.94446
35.5706	3.95626
35.688	3.93533
35.8054	3.96521
35.9228	3.96771
36.0401	3.96726
36.1575	3.98116
36.2749	4.02454
36.3923	3.99878
36.5097	4.05076
36.6271	4.05857
36.7445	4.09468
36.8619	4.07867
36.9793	4.07674
37.0967	4.09882
37.2141	4.12385
37.3315	4.12356
37.4489	4.14372
37.5662	4.16698
37.6836	4.14648
37.801	4.14051
37.9184	4.19085
38.0358	4.14814
38.1532	4.15915
38.2706	4.16787
38.388	4.17664
38.5054	4.19963
38.6228	4.21109
38.7402	4.21706
38.8576	4.21025
38.975	4.19362
39.0924	4.16684
39.2097	4.16936
39.3271	4.20118
39.4445	4.22657
39.5619	4.22328
39.6793	4.20335
39.7967	4.17786
39.9141	4.15437
40.0315	4.15139
40.1489	4.15676
40.2663	4.16043
40.3837	4.1689
40.5011	4.17221
40.6185	4.18105
40.7359	4.18381
40.8532	4.18697
40.9706	4.18173
41.088	4.18459
41.2054	4.17035
41.3228	4.15613
41.4402	4.16898
41.5576	4.16046
41.675	4.02223
41.7924	3.5383
41.9098	3.55409
42.0272	3.56802
42.1446	2.6646
42.262	0.25683
42.3794	0.256706
42.4967	0.256466
42.6141	0.256466
42.7315	0.256232
42.8489	0.256458
42.9663	0.256622
43.0837	0.256693
43.2011	0.256063
43.3185	0.256637
43.4359	0.25638
43.5533	0.256657
43.6707	0.25641
43.7881	0.256573
43.9055	0.256697
44.0228	0.256269
44.1402	0.256752
44.2576	0.256697
44.375	0.257018
44.4924	0.25638
44.6098	0.256593
44.7272	0.256368
44.8446	0.256991
44.962	0.256579
45.0794	0.256415
45.1968	0.256697
45.3142	0.256269
45.4316	0.256315
45.549	0.256559
45.6663	0.256171
45.7837	0.256721
45.9011	0.257023
46.0185	0.256567
46.1359	0.25657
46.2533	0.256716
46.3707	0.256422
46.4881	0.256379
46.6055	0.256125
46.7229	0.256459
46.8403	0.256567
46.9577	0.256381
47.0751	0.2566
47.1924	0.25642
47.3098	0.256329
47.4272	0.25675
47.5446	0.256663
47.662	0.256455
47.7794	0.256542
47.8968	0.25639
48.0142	0.25643
48.1316	0.256435
48.249	0.256482
48.3664	0.256844
48.4838	0.25673
48.6012	0.256933
48.7186	0.256252
48.8359	0.256408
48.9533	0.256549
49.0707	0.25615
49.1881	0.256469
49.3055	0.256766
49.4229	0.256827
49.5403	0.256574
49.6577	0.256291
49.7751	0.256424
49.8925	0.256866
50.0099	0.256247
50.1273	0.25633
50.2447	0.256506
50.3621	0.256593
50.4794	0.256484
50.5968	0.256532
50.7142	0.256252
50.8316	0.256428
50.949	0.256009
51.0664	0.256201
51.1838	0.25641
51.3012	0.256587
51.4186	0.256503
51.536	0.256659
51.6534	0.256145
51.7708	0.256512
51.8882	0.256273
52.0055	0.256526
52.1229	0.256447
52.2403	0.256556
52.3577	0.256225
52.4751	0.256983
52.5925	0.256514
52.7099	0.255862
52.8273	0.256775
52.9447	0.256579
53.0621	0.256301
53.1795	0.256107
53.2969	0.256453
53.4143	0.256677
53.5317	0.256448
53.649	0.256504
53.7664	0.256643
53.8838	0.256479
54.0012	0.256179
54.1186	0.256213
54.236	0.256351
54.3534	0.25645
54.4708	0.256232
54.5882	0.2558
54.7056	0.256125
54.823	0.256489
54.9404	0.256331
55.0578	0.256745
55.1751	0.256437
55.2925	0.256642
55.4099	0.25692
55.5273	0.256409
55.6447	0.256424
55.7621	0.256369
55.8795	0.256388
55.9969	0.256497
56.1143	0.256355
56.2317	0.256324
56.3491	0.256353
56.4665	0.25645
56.5839	0.255951
56.7013	0.256632
56.8186	0.256331
56.936	0.256336
57.0534	0.256536
57.1708	0.256021
57.2882	0.255811
57.4056	0.256302
57.523	0.25644
57.6404	0.256532
57.7578	0.256417
57.8752	0.256358
57.9926	0.256531
58.11	0.256313
58.2274	0.256712
58.3448	0.256165
58.4621	0.256262
58.5795	0.25669

## Sheet: Fig. 6C
CellSens software	Time (s)	IntDen		ImageJ software	Time (s)	IntDen
	2.0247	5.35481			2.0247	65958.8
	2.14209	4.9913			2.14209	65247.1
	2.25948	4.83052			2.25948	65007.5
	2.37687	4.74006			2.37687	64896.4
	2.49427	4.33813			2.49427	64746.8
	2.61166	4.22862			2.61166	64651.7
	2.72905	4.1549			2.72905	64533.8
	2.84644	4.1428			2.84644	64472.4
	2.96384	4.08145			2.96384	64350.9
	3.08123	4.03344			3.08123	64297.8
	3.19862	4.02477			3.19862	64227.4
	3.31602	3.944			3.31602	64228.4
	3.43341	3.92716			3.43341	64112
	3.5508	3.93549			3.5508	64141.8
	3.66819	3.86123			3.66819	64076.9
	3.78559	3.88882			3.78559	64034
	3.90298	3.80836			3.90298	64026.3
	4.02037	3.80196			4.02037	63950.8
	4.13776	3.7455			4.13776	63944.4
	4.25516	3.74595			4.25516	63898.8
	4.37255	3.71345			4.37255	63830.5
	4.48994	3.7078			4.48994	63850.3
	4.60733	3.70851			4.60733	63826.4
	4.72473	3.6929			4.72473	63784.1
	4.84212	3.65242			4.84212	63747.4
	4.95951	3.64072			4.95951	63731.9
	5.07691	3.65549			5.07691	63728.4
	5.1943	3.57892			5.1943	63684.9
	5.31169	3.57706			5.31169	63655.8
	5.42908	3.5709			5.42908	63652
	5.54648	3.52885			5.54648	63594
	5.66387	3.54493			5.66387	63577.2
	5.78126	3.55402			5.78126	63603.7
	5.89865	3.53649			5.89865	63584.8
	6.01605	3.49299			6.01605	63565.9
	6.13344	3.47841			6.13344	63540.9
	6.25083	3.50381			6.25083	63502.3
	6.36822	3.45167			6.36822	63518.5
	6.48562	3.46409			6.48562	63504.8
	6.60301	3.50616			6.60301	63494.8
	6.7204	3.44396			6.7204	63458.8
	6.83779	3.4488			6.83779	63455.1
	6.95519	3.44295			6.95519	63436.8
	7.07258	3.45924			7.07258	63445.5
	7.18997	3.43656			7.18997	63396.9
	7.30737	3.41951			7.30737	63411.9
	7.42476	3.36351			7.42476	63386
	7.54215	3.40243			7.54215	63372.8
	7.65954	3.37036			7.65954	63367.7
	7.77694	3.43682			7.77694	63324.2
	7.89433	3.35621			7.89433	63332.2
	8.01172	3.3563			8.01172	63329.1
	8.12911	3.37086			8.12911	63292
	8.24651	3.34275			8.24651	63318.8
	8.3639	3.33107			8.3639	63294.3
	8.48129	3.35087			8.48129	63280.6
	8.59868	3.33785			8.59868	63237.7
	8.71608	3.3471			8.71608	63253.9
	8.83347	3.326			8.83347	63279.3
	8.95086	3.31429			8.95086	63272.3
	9.06826	3.3353			9.06826	63243.7
	9.18565	3.30401			9.18565	63189.8
	9.30304	3.28683			9.30304	63185.1
	9.42043	3.29861			9.42043	63201.2
	9.53783	3.27049			9.53783	63169.7
	9.65522	3.32374			9.65522	63194
	9.77261	3.27592			9.77261	63183.1
	9.89	3.2831			9.89	63182.2
	10.0074	3.26148			10.0074	63165.7
	10.1248	3.26413			10.1248	63170.6
	10.2422	3.26786			10.2422	63127.9
	10.3596	3.25904			10.3596	63164.9
	10.477	3.24243			10.477	63125.6
	10.5944	3.28351			10.5944	63118.1
	10.7118	3.26989			10.7118	63100.4
	10.8291	3.25214			10.8291	63089.8
	10.9465	3.26079			10.9465	63096.3
	11.0639	3.22012			11.0639	63086.6
	11.1813	3.215			11.1813	63103.1
	11.2987	3.18958			11.2987	63124.5
	11.4161	3.17413			11.4161	63088.4
	11.5335	3.21383			11.5335	63092
	11.6509	3.1668			11.6509	63080.2
	11.7683	3.23329			11.7683	63070.3
	11.8857	3.18591			11.8857	63073.5
	12.0031	3.17304			12.0031	63023
	12.1205	3.19709			12.1205	63038.5
	12.2379	3.19871			12.2379	63056.8
	12.3552	3.14562			12.3552	63054.5
	12.4726	3.1756			12.4726	62985.3
	12.59	3.20164			12.59	63019.4
	12.7074	3.17736			12.7074	63010.5
	12.8248	3.18101			12.8248	62981.1
	12.9422	3.19097			12.9422	63003.8
	13.0596	3.18598			13.0596	62994
	13.177	3.17443			13.177	63004.4
	13.2944	3.16453			13.2944	62989.8
	13.4118	3.19137			13.4118	63014.9
	13.5292	3.11588			13.5292	62915
	13.6466	3.16114			13.6466	62954.9
	13.764	3.13856			13.764	62946.3
	13.8814	3.14924			13.8814	62897.3
	13.9987	3.1037			13.9987	62928.1
	14.1161	3.16774			14.1161	62943.5
	14.2335	3.13013			14.2335	62914.2
	14.3509	3.10609			14.3509	62961.9
	14.4683	3.13197			14.4683	62922.5
	14.5857	3.07929			14.5857	62950.2
	14.7031	3.11817			14.7031	62920
	14.8205	3.12847			14.8205	62898.6
	14.9379	3.12876			14.9379	62922.8
	15.0553	3.11802			15.0553	62950.9
	15.1727	3.11951			15.1727	62903.7
	15.2901	3.09663			15.2901	62884.9
	15.4075	3.11609			15.4075	62882.1
	15.5249	3.12659			15.5249	62879.3
	15.6422	3.07185			15.6422	62920.8
	15.7596	3.11442			15.7596	62882.8
	15.877	3.06115			15.877	62848.2
	15.9944	3.08552			15.9944	62892.8
	16.1118	3.10689			16.1118	62830.9
	16.2292	3.0678			16.2292	62886.5
	16.3466	3.06046			16.3466	62858.4
	16.464	3.07944			16.464	62859.5
	16.5814	3.0775			16.5814	62831
	16.6988	3.04639			16.6988	62888.1
	16.8162	3.06196			16.8162	62853.6
	16.9336	3.05702			16.9336	62868.3
	17.051	3.05632			17.051	62856.3
	17.1684	3.04306			17.1684	62841.3
	17.2857	3.06793			17.2857	62847.3
	17.4031	3.09489			17.4031	62847.6
	17.5205	3.06214			17.5205	62836.2
	17.6379	3.05402			17.6379	62809.4
	17.7553	3.01245			17.7553	62821.8
	17.8727	3.06699			17.8727	62825.8
	17.9901	3.0474			17.9901	62834.3
	18.1075	3.01696			18.1075	62816
	18.2249	3.05632			18.2249	62854.2
	18.3423	2.98438			18.3423	62835.4
	18.4597	3.04354			18.4597	62806
	18.5771	3.05262			18.5771	62814.5
	18.6945	3.01114			18.6945	62800.3
	18.8118	3.01384			18.8118	62826.3
	18.9292	3.03968			18.9292	62803.7
	19.0466	3.01982			19.0466	62808.5
	19.164	2.99609			19.164	62804.8
	19.2814	3.01164			19.2814	62782.6
	19.3988	3.01327			19.3988	62794.1
	19.5162	3.02977			19.5162	62775.1
	19.6336	3.01499			19.6336	62783
	19.751	3.00669			19.751	62789.6
	19.8684	3.01097			19.8684	62781.9
	19.9858	3.01575			19.9858	62790.6
	20.1032	3.0206			20.1032	62755.8
	20.2206	3.01252			20.2206	62793.2
	20.338	2.99837			20.338	62775.9
	20.4553	2.9996			20.4553	62756.1
	20.5727	2.9979			20.5727	62751.8
	20.6901	3.00437			20.6901	62749.7
	20.8075	3.00551			20.8075	62775.2
	20.9249	2.97616			20.9249	62773
	21.0423	2.98204			21.0423	62753.5
	21.1597	3.01206			21.1597	62763.3
	21.2771	2.99412			21.2771	62776.8
	21.3945	2.97177			21.3945	62745.8
	21.5119	2.97277			21.5119	62760.2
	21.6293	2.98008			21.6293	62764.9
	21.7467	2.98958			21.7467	62758.6
	21.8641	2.98222			21.8641	62720.5
	21.9814	2.98716			21.9814	62722.7
	22.0988	2.96691			22.0988	62737.3
	22.2162	2.95885			22.2162	62740.5
	22.3336	2.96833			22.3336	62707.5
	22.451	2.97104			22.451	62710
	22.5684	2.96572			22.5684	62746
	22.6858	2.98203			22.6858	62707.7
	22.8032	2.95856			22.8032	62687.2
	22.9206	2.95448			22.9206	62697.6
	23.038	2.94374			23.038	62689.6
	23.1554	2.98151			23.1554	62701.3
	23.2728	2.96801			23.2728	62685.7
	23.3902	2.96916			23.3902	62668.1
	23.5076	2.97505			23.5076	62704.8
	23.6249	2.93495			23.6249	62672.6
	23.7423	2.9778			23.7423	62707.7
	23.8597	2.93444			23.8597	62699.2
	23.9771	2.9537			23.9771	62685.4
	24.0945	2.94012			24.0945	62650.3
	24.2119	2.9765			24.2119	62671.5
	24.3293	2.94498			24.3293	62677.2
	24.4467	2.93632			24.4467	62690.4
	24.5641	2.93415			24.5641	62702.1
	24.6815	2.92172			24.6815	62671.6
	24.7989	2.9449			24.7989	62676.1
	24.9163	2.92832			24.9163	62685.4
	25.0337	2.92272			25.0337	62665
	25.1511	2.97832			25.1511	62659.6
	25.2684	2.9439			25.2684	62637.6
	25.3858	2.96356			25.3858	62658.5

## Sheet: Fig. 7A
Time (s)	No field	500 mT SMF	10 mT, 0.1Hz	10 mT, 0.2Hz	20 mT, 0.1Hz	20 mT, 0.2Hz
2.0247	4.3521	4.28873	4.31635	4.44538	4.34528	4.6055
2.14209	4.21859	4.10811	4.20877	4.32686	4.04792	4.3066
2.25948	4.10775	4.01266	4.09274	4.16563	3.91673	4.20319
2.37687	4.03769	3.97814	4.04821	4.14966	3.88325	4.16367
2.49427	3.96921	3.94186	3.9851	4.09386	3.82909	4.10582
2.61166	3.89329	3.88037	3.97485	4.07457	3.77257	4.0825
2.72905	3.8281	3.8416	3.93861	3.97226	3.71975	4.03044
2.84644	3.82324	3.83959	3.94193	3.95908	3.68871	3.98699
2.96384	3.77598	3.77288	3.884	3.90533	3.66578	3.97144
3.08123	3.75751	3.7674	3.84728	3.89185	3.62235	3.94541
3.19862	3.75056	3.72335	3.83815	3.8272	3.61764	3.90763
3.31602	3.69689	3.65616	3.77349	3.83177	3.58515	3.89946
3.43341	3.703	3.67641	3.79643	3.78178	3.56723	3.86176
3.5508	3.67541	3.65652	3.75116	3.76848	3.54683	3.8686
3.66819	3.65717	3.63949	3.7361	3.73546	3.57401	3.84518
3.78559	3.64577	3.63389	3.72713	3.71631	3.50725	3.81927
3.90298	3.61585	3.60289	3.75151	3.70809	3.49172	3.7949
4.02037	3.59889	3.59141	3.67838	3.6822	3.48745	3.78054
4.13776	3.57579	3.57733	3.62344	3.71337	3.45165	3.74895
4.25516	3.56658	3.56005	3.64827	3.63356	3.44801	3.73363
4.37255	3.56088	3.55726	3.61094	3.60895	3.44155	3.68714
4.48994	3.54492	3.48955	3.61671	3.61013	3.4231	3.70243
4.60733	3.55994	3.51913	3.6001	3.6028	3.41207	3.67845
4.72473	3.50823	3.51633	3.5868	3.58563	3.39143	3.64905
4.84212	3.54373	3.50445	3.52467	3.56783	3.39208	3.65043
4.95951	3.52428	3.49396	3.56647	3.53593	3.38698	3.61867
5.07691	3.51719	3.48056	3.53913	3.52791	3.36518	3.59478
5.1943	3.50399	3.51306	3.54597	3.56299	3.41281	3.61598
5.31169	3.49045	3.50593	3.51111	3.50131	3.35322	3.57938
5.42908	3.48715	3.49101	3.48597	3.5017	3.38634	3.62204
5.54648	3.47016	3.48314	3.47618	3.61269	3.33546	3.58896
5.66387	3.47007	3.47639	3.49601	3.53429	3.33188	3.57568
5.78126	3.44922	3.47319	3.48231	3.508	3.3151	3.56402
5.89865	3.44318	3.45773	3.46023	3.45273	3.31078	3.55178
6.01605	3.44002	3.44509	3.44964	3.49031	3.34627	3.54239
6.13344	3.43672	3.44384	3.43882	3.45183	3.29644	3.5268
6.25083	3.41349	3.44255	3.48118	3.42191	3.29224	3.5187
6.36822	3.41188	3.43142	3.4206	3.42202	3.28066	3.52931
6.48562	3.40575	3.42273	3.4161	3.45369	3.26991	3.47845
6.60301	3.40293	3.42741	3.41207	3.40201	3.27782	3.49506
6.7204	3.39809	3.41012	3.46904	3.39399	3.26781	3.46992
6.83779	3.39212	3.40904	3.39309	3.45081	3.25934	3.45483
6.95519	3.37602	3.40225	3.37517	3.37653	3.25488	3.46676
7.07258	3.37867	3.40072	3.38634	3.51479	3.25295	3.42898
7.18997	3.36182	3.38921	3.35465	3.35758	3.24604	3.42543
7.30737	3.36894	3.39031	3.37742	3.36208	3.24225	3.43098
7.42476	3.35575	3.37816	3.36466	3.34949	3.22651	3.41197
7.54215	3.34997	3.37848	3.40531	3.34972	3.23175	3.40523
7.65954	3.33882	3.37341	3.348	3.33335	3.21673	3.39156
7.77694	3.34245	3.36422	3.33459	3.33194	3.21125	3.41853
7.89433	3.33541	3.35785	3.39323	3.31962	3.21426	3.39247
8.01172	3.32465	3.36155	3.34358	3.36525	3.22237	3.37938
8.12911	3.3016	3.3572	3.33357	3.35332	3.20138	3.3814
8.24651	3.31323	3.35246	3.30847	3.35597	3.20145	3.38502
8.3639	3.30505	3.34367	3.29738	3.40352	3.19466	3.36656
8.48129	3.3065	3.33669	3.31964	3.34298	3.19194	3.36133
8.59868	3.29139	3.34006	3.31346	3.34806	3.23351	3.34861
8.71608	3.2953	3.33938	3.27949	3.32772	3.17742	3.34144
8.83347	3.28669	3.33191	3.27671	3.31893	3.21622	3.34649
8.95086	3.28659	3.33484	3.26938	3.38917	3.17194	3.33599
9.06826	3.26413	3.31809	3.27357	3.37922	3.16699	3.30992
9.18565	3.27688	3.32238	3.31046	3.26771	3.1656	3.2948
9.30304	3.26042	3.31778	3.25276	3.24803	3.15836	3.29487
9.42043	3.25879	3.31364	3.26851	3.31161	3.15665	3.30092
9.53783	3.25769	3.30849	3.2524	3.32053	3.19458	3.29005
9.65522	3.25392	3.30233	3.25822	3.24237	3.15007	3.29368
9.77261	3.24371	3.29905	3.23641	3.36053	3.14482	3.28246
9.89	3.25777	3.27079	3.22742	3.35017	3.13828	3.281
10.0074	3.24125	3.28734	3.2289	3.29891	3.13959	3.28992
10.1248	3.23132	3.29759	3.23322	3.33808	3.18108	3.25528
10.2422	3.23698	3.29245	3.21674	3.334	3.17267	3.26597
10.3596	3.2263	3.29318	3.21429	3.21774	3.13692	3.26095
10.477	3.22428	3.27342	3.20767	3.27073	3.12834	3.25249
10.5944	3.27587	3.28068	3.2078	3.25679	3.12842	3.24906
10.7118	3.21277	3.27765	3.26155	3.31163	3.12039	3.24533
10.8291	3.20879	3.28443	3.19822	3.26628	3.12313	3.2567
10.9465	3.26714	3.26731	3.2564	3.20001	3.1511	3.23606
11.0639	3.2095	3.26275	3.19484	3.30507	3.11393	3.24648
11.1813	3.20138	3.26543	3.24031	3.36339	3.15591	3.22978
11.2987	3.19667	3.26557	3.18754	3.25625	3.10986	3.24465
11.4161	3.19206	3.25405	3.17957	3.2262	3.10255	3.21946
11.5335	3.24737	3.25919	3.24638	3.22795	3.10687	3.23414
11.6509	3.16655	3.24989	3.23881	3.34954	3.18841	3.23066
11.7683	3.24095	3.24348	3.17	3.22122	3.14294	3.2283
11.8857	3.18257	3.24558	3.21824	3.23538	3.09912	3.21887
12.0031	3.23664	3.25272	3.17369	3.28039	3.14419	3.20439
12.1205	3.17535	3.2636	3.21589	3.20816	3.09141	3.20406
12.2379	3.26558	3.2367	3.16111	3.20977	3.0929	3.19022
12.3552	3.16523	3.23039	3.27141	3.27	3.13009	3.18752
12.4726	3.16973	3.23968	3.21144	3.26853	3.0871	3.20049
12.59	3.19831	3.22722	3.15212	3.19456	3.12516	3.18624
12.7074	3.14252	3.239	3.21519	3.19601	3.07721	3.17896
12.8248	3.14115	3.2327	3.14193	3.1842	3.07841	3.17718
12.9422	3.1654	3.22279	3.26712	3.25527	3.08089	3.18045
13.0596	3.13005	3.25176	3.13939	3.24287	3.11511	3.17444
13.177	3.193	3.25646	3.20319	3.1853	3.11576	3.16849
13.2944	3.13001	3.23963	3.25868	3.20093	3.07066	3.16685
13.4118	3.13236	3.21889	3.13547	3.13205	3.0702	3.17977
13.5292	3.12114	3.21137	3.31729	3.30341	3.05985	3.20544
13.6466	3.23045	3.24309	3.12715	3.17607	3.0699	3.16532
13.764	3.12114	3.21416	3.17778	3.17007	3.06112	3.15839
13.8814	3.12164	3.23404	3.1226	3.12256	3.06327	3.1555
13.9987	3.11649	3.22848	3.1812	3.16454	3.05833	3.16473
14.1161	3.11463	3.2277	3.12047	3.15941	3.05712	3.16303
14.2335	3.21581	3.19147	3.23651	3.15574	3.09529	3.13782
14.3509	3.10943	3.22401	3.11957	3.21876	3.05151	3.1432
14.4683	3.16216	3.19278	3.10699	3.15234	3.0893	3.15059
14.5857	3.16074	3.19511	3.23284	3.22714	3.09283	3.14096
14.7031	3.10114	3.18704	3.10295	3.14549	3.045	3.13802
14.8205	3.09933	3.19786	3.23638	3.15136	3.05134	3.12844
14.9379	3.14845	3.18647	3.09032	3.2059	3.08562	3.1259
15.0553	3.09642	3.18366	3.09865	3.14924	3.04241	3.14968
15.1727	3.1446	3.20445	3.21689	3.20215	3.04064	3.12447
15.2901	3.08432	3.20613	3.16727	3.13336	3.03901	3.12978
15.4075	3.08996	3.2021	3.08898	3.13537	3.08236	3.12309
15.5249	3.13821	3.18861	3.14449	3.13101	3.08425	3.13538
15.6422	3.08153	3.17686	3.08289	3.13011	3.03302	3.11683
15.7596	3.08498	3.17181	3.20159	3.08868	3.03519	3.13017
15.877	3.13016	3.17729	3.19648	3.20292	3.03152	3.11488
15.9944	3.1885	3.17515	3.20438	3.25426	3.02876	3.12103
16.1118	3.12718	3.16546	3.13118	3.18846	3.02768	3.11825
16.2292	3.18565	3.17291	3.19389	3.12341	3.06887	3.11691
16.3466	3.12423	3.1639	3.13639	3.1844	3.06424	3.12997
16.464	3.07434	3.17547	3.18925	3.18605	3.02331	3.11744
16.5814	3.0672	3.16411	3.13302	3.16971	3.06227	3.11276
16.6988	3.12335	3.15955	3.07155	3.18258	3.02161	3.10469
16.8162	3.05944	3.18793	3.12228	3.17815	3.06072	3.10303
16.9336	3.11625	3.15942	3.123	3.19601	3.01761	3.11952
17.051	3.16762	3.16549	3.12705	3.10609	3.05699	3.09302
17.1684	3.11214	3.18222	3.1186	3.17322	3.0624	3.10032
17.2857	3.10183	3.15171	3.12901	3.22861	3.05399	3.09513
17.4031	3.05653	3.15594	3.06599	3.10582	3.05564	3.09376
17.5205	3.10892	3.17404	3.05752	3.09341	3.014	3.09121
17.6379	3.05492	3.17537	3.12485	3.2214	3.01168	3.09449
17.7553	3.15739	3.17441	3.11713	3.09236	3.04543	3.08994
17.8727	3.0999	3.17099	3.25113	3.15309	3.00644	3.08944
17.9901	3.1463	3.14196	3.11235	3.09017	3.00464	3.08654
18.1075	3.15124	3.14539	3.1675	3.0433	3.04802	3.08847
18.2249	3.1529	3.16161	3.10373	3.14442	2.99912	3.08218
18.3423	3.10258	3.16682	3.23477	3.08831	3.04291	3.08665
18.4597	3.09693	3.13473	3.17051	3.21423	2.99951	3.08238
18.5771	3.09475	3.1599	3.29199	3.16581	2.9977	3.08278
18.6945	3.08987	3.15802	3.09757	3.20404	2.99417	3.08077
18.8118	3.0927	3.1337	3.10161	3.14015	3.03956	3.07975
18.9292	3.0838	3.13307	3.1558	3.07781	3.03297	3.07332
19.0466	3.14373	3.15727	3.1034	3.13791	2.99361	3.07577
19.164	3.08138	3.13007	3.09396	3.0241	3.03174	3.0733
19.2814	3.09032	3.15519	3.04121	3.02942	3.03535	3.05258
19.3988	3.13347	3.14996	3.08519	3.07118	2.98679	3.06395
19.5162	3.08402	3.12738	3.09764	3.15328	2.98723	3.0671
19.6336	3.02735	3.12569	3.21438	3.13287	2.98077	3.05761
19.751	3.0282	3.12738	3.08808	3.1928	2.9891	3.06493
19.8684	3.07826	3.1424	3.07782	3.12786	3.02492	3.03927
19.9858	3.08204	3.14814	3.13811	3.19125	3.02616	3.06646
20.1032	3.0195	3.14454	3.08144	3.11567	3.02239	3.03734
20.2206	3.07984	3.14502	3.15057	3.06129	3.02324	3.06252
20.338	3.01759	3.1199	3.1332	3.11556	2.97779	3.05783
20.4553	3.01911	3.11836	3.08212	3.12008	3.02195	3.0625
20.5727	3.01366	3.11631	3.07488	3.05617	2.97341	3.0349
20.6901	3.01694	3.16797	3.0783	3.05651	3.0161	3.03868
20.8075	3.06692	3.13308	3.19643	3.12012	3.01138	3.05858
20.9249	3.12387	3.13538	3.07731	3.13836	3.01559	3.0621
21.0423	3.06642	3.10817	3.19762	3.1738	3.01058	3.0517
21.1597	3.06841	3.13356	3.0666	3.1118	2.97352	3.0977
21.2771	3.06351	3.13189	3.06365	3.10476	3.01043	3.04995
21.3945	3.06305	3.16455	3.12155	3.11766	2.97128	3.02766
21.5119	3.10623	3.08437	3.19962	3.11127	2.96431	3.07185
21.6293	3.00373	3.13014	3.13998	3.1099	2.97727	3.05301
21.7467	3.11183	3.10174	3.12117	3.17201	3.00779	3.04635
21.8641	3.05709	3.12366	3.19013	3.16679	3.00774	3.02932
21.9814	3.10737	3.12257	3.12188	3.16502	3.0271	3.04365
22.0988	3.05593	3.12736	3.18727	3.06096	2.96481	3.05043
22.2162	3.10793	3.12415	3.0679	3.16371	3.00222	3.05761
22.3336	3.05579	3.12669	3.06204	3.03994	3.01002	3.0385
22.451	3.05525	3.11669	3.11501	3.03655	3.0014	3.08058
22.5684	3.20832	3.09855	3.12532	3.10332	2.96052	3.01596
22.6858	3.04936	3.14491	3.07269	3.10015	2.95971	3.0358
22.8032	3.15029	3.11891	3.24769	3.05716	2.96087	3.03717
22.9206	3.14985	3.1138	3.12368	3.09126	2.95664	3.03846
23.038	3.04582	3.11345	3.184	3.0301	3.00265	3.03792
23.1554	3.04354	3.11065	3.05317	3.08492	2.95097	3.01531
23.2728	3.08928	3.09171	3.17412	3.15528	3.00202	3.01369
23.3902	3.03924	3.08774	3.11297	3.15299	2.9501	3.05639
23.5076	3.09606	3.11305	3.05119	3.11296	2.95458	3.04
23.6249	3.08955	3.11069	3.10482	3.08197	2.955	3.0362
23.7423	3.088	3.10977	2.9888	3.10276	2.99854	3.01643
23.8597	3.09042	3.10962	3.1161	3.0814	2.9465	3.01144
23.9771	3.03778	3.10947	3.05009	3.092	2.99518	3.04284
24.0945	3.03699	3.11345	3.1115	3.08364	2.94387	3.00803
24.2119	3.09004	3.08602	2.999	3.14696	2.9469	3.00775
24.3293	3.03474	3.10093	2.98358	3.14292	2.94593	3.0056
24.4467	3.02831	3.11342	2.98406	3.07761	2.94879	3.02586
24.5641	3.08067	3.09529	3.10112	3.14415	2.94606	2.99592
24.6815	3.18463	3.09994	3.0507	3.08709	2.94723	3.00782
24.7989	3.02595	3.07385	3.17266	2.96479	2.94108	3.00009
24.9163	3.03185	3.078	3.10758	3.01321	2.94898	3.00407
25.0337	3.0824	3.09964	3.09346	3.06724	2.93844	2.9962
25.1511	3.03251	3.1011	3.15788	3.1393	2.98708	2.99733
25.2684	3.07496	3.09178	3.1019	3.13308	2.98336	2.99758
25.3858	3.02918	3.09775	3.09262	3.07856	2.94437	3.00616

## Sheet: Fig. 7B,C
Time (s)	No field	500 mT SMF	10mT 0.1Hz	10mT 0.2Hz	20 mT, 0.1Hz	20 mT, 0.2Hz
2.0247	0.0138437	0.0220984	0.0337603	0.0475262	0.0287221	0.0284902
2.14209	-0.000584867	0.00774482	0.0139532	0.0231345	0.0125008	0.0193449
2.25948	-0.00361119	0.00212288	0.00802682	0.0168685	0.00557626	0.0142662
2.37687	-0.006167	0.00256407	0.006763	0.0127412	0.00509048	0.0129705
2.49427	-0.00435704	-0.000804751	0.00684739	0.0130716	0.00480383	0.0165045
2.61166	-0.00634339	0.00298248	0.00577396	0.0152541	0.00295462	0.0149283
2.72905	-0.00839185	-0.00212179	0.00461329	0.0118488	0.00189618	0.013793
2.84644	-0.00997396	-0.00155924	0.00280645	0.0119609	0.000612899	0.00893252
2.96384	-0.00843281	-0.00123432	0.00529697	0.0133687	0.00286762	0.0127661
3.08123	-0.00984885	-0.000759897	0.00382162	0.00965315	0.00139296	0.0116201
3.19862	-0.0107844	-0.00472192	0.00209136	0.00993382	-0.00102754	0.0106528
3.31602	-0.00925392	-0.00172544	0.00282876	0.0118456	-6.47886e-05	0.0109868
3.43341	-0.00770883	-0.000985767	0.00509285	0.0111814	0.00235348	0.0134914
3.5508	-0.00909733	-0.000380868	0.0038267	0.0118781	0.00113492	0.0114832
3.66819	-0.00920978	0.000343359	0.00352699	0.0122871	-0.000244446	0.010809
3.78559	-0.00897063	0.00210219	0.00495995	0.00914813	0.00275786	0.0135539
3.90298	-0.00744398	0.00510761	0.00582547	0.0100019	0.00340419	0.0132611
4.02037	-0.00833329	-0.0010027	0.00414344	0.0119035	0.000382463	0.010634
4.13776	-0.00914532	0.000847421	0.00349213	0.0100211	-2.49728e-05	0.0109732
4.25516	-0.00967671	-0.00026052	0.00381337	0.00833836	0.00706319	0.0122236
4.37255	-0.0121291	-0.00283302	0.00156679	0.00739637	-0.00165367	0.00705099
4.48994	-0.00864655	0.0006282	0.0028636	0.00995377	-2.67184e-05	0.00116427
4.60733	-0.0087427	0.000148276	0.00323657	0.0107284	-0.00124966	0.00992121
4.72473	-0.0116448	-0.000154367	0.0023788	0.00896465	-0.00105599	0.00716824
4.84212	-0.00751287	-0.00193186	0.00405608	0.0114116	0.00104345	0.0107523
4.95951	-0.0126623	-0.00058712	0.000585802	0.0104765	-0.00126245	0.00828993
5.07691	-0.00924041	0.000546013	0.00324079	0.00886709	0.000236183	0.00903727
5.1943	-0.0096146	-0.000618841	0.00416776	0.00988009	0.00169807	0.00983884
5.31169	-0.00917891	-0.00446226	0.00199065	0.0100559	-0.000867385	0.0082107
5.42908	-0.00763816	0.00113543	0.00475585	0.010311	-0.00203442	0.0103711
5.54648	-0.0100484	-0.00364855	0.00305707	0.00957003	0.000211296	0.00879299
5.66387	-0.00978755	-0.00247311	0.00302084	0.00806596	0.000779303	0.00791489
5.78126	-0.0115196	-0.00150361	0.00201898	0.00989804	-0.000417999	0.00585425
5.89865	-0.00882379	9.42447e-05	0.00407054	0.00951263	0.00150045	0.00893402
6.01605	-0.0096388	0.000688404	0.00362001	0.00981961	0.000986915	0.0106775
6.13344	-0.0109733	-0.00165708	0.00330687	0.010863	0.00045474	0.0069916
6.25083	-0.00849014	-0.000344452	0.00521336	0.01136	0.00221255	0.00967343
6.36822	-0.00906034	0.00170724	0.00359324	0.00909196	0.000849887	0.0105407
6.48562	-0.00650052	0.00352468	0.00680883	0.0116192	-0.00420116	0.0120861
6.60301	-0.00818722	0.00120913	0.00533526	0.0123987	0.00244648	0.00938057
6.7204	-0.00738095	0.00425028	0.00845278	0.0151085	0.000578485	0.00536139
6.83779	-0.00975631	0.00190596	0.00480939	0.0114379	0.00182186	0.00940915
6.95519	-0.00936328	-5.34002e-05	0.00542279	0.0128442	0.00227543	0.0087011
7.07258	-0.00645393	0.00302782	0.00734221	0.0147073	0.0039959	0.0116567
7.18997	-0.00563179	0.00619624	0.0084218	0.0138152	0.00556758	0.0138249
7.30737	-0.00725559	0.00615221	0.000803979	0.0126594	0.000499202	0.0117626
7.42476	-0.00624671	0.00582678	0.00808471	0.0146552	0.00440764	0.0146116
7.54215	-0.00560669	0.00380147	0.00893883	0.0147929	0.00561118	0.0126196
7.65954	-0.00872157	0.00329962	0.00562898	0.0158212	0.00200879	0.00867188
7.77694	-0.013638	0.006861	0.00504994	0.0106495	7.44278e-05	0.00609151
7.89433	-0.00465697	0.00371409	0.00889733	0.014751	0.00576731	0.0127647
8.01172	-0.00761439	0.00676546	0.00815105	0.0139188	0.000536085	0.0119726
8.12911	-0.00685078	0.00386402	0.000764903	0.0153589	0.00392156	0.0111415
8.24651	-0.0103483	0.000996683	0.00478291	0.0138858	0.000517235	0.00662259
8.3639	-0.00655079	0.00291797	0.00746822	0.0135886	4.47975e-05	0.0132374
8.48129	-0.00518215	0.00433968	0.00252485	0.0139878	0.0067655	0.0148491
8.59868	-0.00656451	0.00242247	0.00781926	0.0148149	0.00448555	0.0113629
8.71608	-0.00784111	0.00361776	0.00638691	0.0112796	0.00317315	0.0116483
8.83347	-0.00924587	-0.00092346	0.0047015	0.0125867	0.00146676	0.00917071
8.95086	-0.00794569	0.0015692	0.00679992	0.0119391	0.00414415	0.0112082
9.06826	-0.0074784	0.00223909	0.00571919	0.013373	0.00187003	0.00917173
9.18565	-0.005058	0.00372796	0.00898012	0.0139472	0.00562536	0.0114271
9.30304	-0.0104341	-0.00209453	0.003337	0.0098087	0.000312286	0.00761712
9.42043	-0.00986508	0.00218994	0.00507596	0.0160952	0.00207434	0.00946512
9.53783	-0.00760826	0.00137136	0.00574236	0.0142971	0.00211335	0.00846131
9.65522	-0.010668	0.00113177	0.00412523	0.0125608	0.00131177	0.0149106
9.77261	-0.00831153	0.000491953	0.00622671	0.012891	0.00259481	0.00739096
9.89	-0.00888413	0.00024734	0.0052287	0.0131733	0.00139841	0.00870183
10.0074	-0.00562756	0.00304734	0.0072793	0.0132079	0.00403896	0.012978
10.1248	-0.0066938	0.00328199	0.00665957	0.0111743	0.00339852	0.0113152
10.2422	-0.00788368	0.00380384	0.0069471	0.012171	0.00937678	0.00988809
10.3596	-0.00732918	0.00256771	0.000653442	0.0121456	0.0040385	0.0114249
10.477	-0.00779782	0.00246566	0.0073277	0.014109	0.00452793	0.0102563
10.5944	-0.00707388	0.00519597	0.00713699	0.0134789	0.00435264	0.00825492
10.7118	-0.00828508	0.00279923	0.00503315	0.0142792	0.0016224	0.00795399
10.8291	-0.00855952	0.00639555	0.00757037	0.0155254	0.0040623	0.00774013
10.9465	-0.0052494	0.00919033	0.0101801	0.0148775	7.80095e-05	0.0135744
11.0639	-0.00609197	0.00600899	0.00914141	0.0152774	0.00561015	0.0131424
11.1813	-0.00358351	0.00463364	0.00986449	0.016154	0.00694536	0.00517548
11.2987	-0.00616514	0.00589954	0.00844256	0.016157	0.00473516	0.0108053
11.4161	-0.00684286	0.00648797	0.00859594	0.014381	0.00561413	0.0109518
11.5335	-0.00433206	0.00870718	0.00511695	0.0174674	0.00847163	0.0158862
11.6509	-0.00569447	0.00757971	0.00987718	0.0160444	0.00629571	0.0131101
11.7683	-0.00464829	0.00694404	0.00963133	0.0108241	0.00607313	0.0129715
11.8857	-0.00603357	0.00535116	0.00909496	0.0150562	0.010006	0.00199931
12.0031	-0.00689744	0.00272471	0.00869511	0.0147926	0.004815	0.011342
12.1205	-0.00913797	0.0035479	0.00717751	0.0142917	0.00400785	0.00816236
12.2379	-0.00630975	0.00652289	0.00795174	0.014048	0.00493106	0.0122479
12.3552	-0.00485071	0.00684181	0.00913825	0.0158512	0.0063715	0.0142941
12.4726	-0.0085133	0.000492921	0.00603248	0.0129178	0.00279235	0.00832446
12.59	-0.00923264	0.00386316	0.0048156	0.014111	0.00160959	0.00643557
12.7074	-0.00555757	0.00562738	0.00823685	0.0142988	4.57875e-05	0.0118158
12.8248	-0.00853658	0.00229707	0.0052534	0.010542	0.00260331	0.0096736
12.9422	-0.00809632	0.000757788	0.00589251	0.0134144	0.00262818	0.00854219
13.0596	-0.00523734	0.00345922	0.00754431	0.0130304	0.00440856	0.0128684
13.177	-0.00936339	0.00109791	0.00447071	0.0128461	0.00244997	0.00801306
13.2944	-0.00823288	0.00326797	0.00500931	0.011979	0.00164761	0.0076735
13.4118	-0.00983476	-0.000902092	0.00434067	0.0115122	0.00124519	0.00862851
13.5292	-0.00646683	0.00649156	0.00768043	0.0128086	0.00525147	0.0118983
13.6466	-0.00672091	0.000677744	0.00496712	0.0133005	0.00830733	0.00802049
13.764	-0.00717635	0.00292664	0.00682818	0.0119767	0.00396225	0.00949661
13.8814	-0.00700667	0.00064556	0.00591873	0.0138781	0.00270262	0.00838694
13.9987	-0.00838874	0.00368848	0.00538189	0.0149395	0.012736	0.00814419
14.1161	-0.00815777	0.00468491	0.00550243	0.0108255	0.002439	0.0104103
14.2335	-0.00663972	0.0027033	0.00654082	0.0127911	0.00345677	0.0121297
14.3509	-0.0069654	0.0034572	0.00656983	0.0138755	0.00399403	0.0095157
14.4683	-0.00189916	-0.00172506	0.00402139	0.0118611	0.000786728	0.00797712
14.5857	-0.0056357	0.00732021	0.00794486	0.0152171	0.00535326	0.0111965
14.7031	-0.00352268	0.00596182	0.00918175	0.0162666	0.00604233	0.0142817
14.8205	-0.0080364	0.00550088	0.00679105	0.0130112	0.00379251	0.0106498
14.9379	-0.00822229	0.00197076	0.00672227	0.0155753	0.00405571	0.00877719
15.0553	-0.00085207	0.00197106	0.0162683	0.0151107	0.00302488	0.00923715
15.1727	-0.00806835	0.00196479	0.00640348	0.0147591	0.00260084	0.00873733
15.2901	-0.00851952	0.00357536	0.00612312	0.0142006	0.00268342	0.00844645
15.4075	-0.0045171	0.00935694	0.00920415	0.0150386	-0.000663229	0.0132053
15.5249	-0.00260445	0.0069218	0.0108494	0.0154027	0.00603993	0.0123728
15.6422	-0.00350422	0.00735781	0.010107	0.0132574	-0.000724108	0.0158267
15.7596	-0.0101922	0.00176967	0.00491519	0.014712	0.00206963	0.00593393
15.877	-0.00670213	0.00422887	0.00782408	0.0161012	0.00445275	0.0118476
15.9944	-0.00673	0.00252247	0.00754471	0.016107	0.00391617	0.0098272
16.1118	-0.00749936	0.00253973	0.00682973	0.0139066	0.00378228	0.0118944
16.2292	-0.00326439	0.00747704	0.00742376	0.0139148	4.94024e-05	0.0113508
16.3466	-0.00728407	0.00291859	0.00661696	0.0131055	0.00341913	0.00949956
16.464	-0.00748488	0.00240379	0.00699592	0.0138324	-4.42927e-05	0.0109333
16.5814	-0.00501698	0.0058326	0.0086972	0.0133323	0.00621949	0.0139689
16.6988	-0.0112615	-0.000413799	0.00353862	0.0102967	0.000281556	0.00501916
16.8162	-0.00886307	-0.000106302	0.00489129	0.0139261	0.00125946	0.00665258
16.9336	-0.0109671	0.00279295	0.00378377	0.00904315	0.0132606	0.00758159
17.051	-0.00803456	0.000166219	0.00556316	0.0130174	0.00211255	0.00649374
17.1684	-0.0103865	-0.00113958	-0.00375595	0.010463	0.000361174	0.00786123
17.2857	-0.00741947	0.00580531	0.008242	0.0124697	0.000588345	0.0141667
17.4031	-0.00597114	0.00453648	0.00703834	0.0123363	0.00453126	0.0101471
17.5205	-0.00810577	0.000417583	0.00483832	0.0111438	0.00160315	0.00939099
17.6379	-0.0107465	0.00176292	0.002748	0.00941106	0.000207443	0.00537323
17.7553	-0.00847665	-0.00111545	0.00416749	0.00961821	1.17435e-05	0.00965159
17.8727	-0.0103896	-0.000958753	0.0032576	0.0077194	0.000801328	0.00734576
17.9901	-0.00748801	-0.0003245	0.00508514	0.0114512	0.00197612	0.0104738
18.1075	-0.0087603	-0.000497262	0.00401371	0.00996794	0.00189498	0.0096477
18.2249	-0.00992291	-0.0017971	0.00308228	0.00861087	7.64797e-05	0.00667802
18.3423	-0.00841461	0.00269061	0.00612653	0.0112024	0.00134339	0.00944612
18.4597	-0.010652	0.000243597	0.00362778	0.011951	0.00510304	0.00634323
18.5771	-0.00878219	0.00107339	0.00504804	0.00897791	0.00228762	0.0102469
18.6945	-0.00746116	0.00363853	0.00650441	0.0105994	0.0033976	0.0107978
18.8118	-0.00954563	0.00202595	0.00492141	0.0112318	0.00188371	0.00991411
18.9292	-0.00876807	0.00266908	0.00522648	0.0109905	0.00194089	0.0106859
19.0466	-0.0101466	-0.000501345	0.00396236	0.0113781	0.000239025	0.0061114
19.164	-0.00619241	0.00267694	0.00676344	0.0129806	-0.00347332	0.0145966
19.2814	-0.0119454	0.000624518	0.00237723	0.00970456	-0.00153543	0.00636346
19.3988	-0.0108776	0.00198423	0.00346433	0.0110075	0.00342996	0.00764422
19.5162	-0.0105327	0.000156118	0.00464403	0.0118423	0.000824284	0.0073032
19.6336	-0.00859212	0.00581751	0.00555543	0.0123236	0.00196235	0.00868235
19.751	-0.0105209	0.00115976	0.00430979	0.011852	0.00101312	0.00722463
19.8684	-0.00962789	0.00279471	0.00484325	0.0114587	0.00156535	0.0105339
19.9858	-0.00792204	0.00178188	0.00622024	0.01034	-0.0027527	0.00806557
20.1032	-0.00817751	0.00243525	0.00504157	0.0110443	-0.00192445	0.00999453
20.2206	-0.011719	0.00246303	0.00301833	0.0101821	-0.00069967	0.0064266
20.338	-0.0103338	0.00123485	0.00345588	0.0111845	-6.90116e-05	0.00667767
20.4553	-0.00847605	0.00349484	0.00550017	0.00991857	0.00266335	0.0105864
20.5727	-0.0113191	0.00327406	0.00298604	0.0070902	0.00182358	0.0080456
20.6901	-0.00921575	0.00143367	0.00515192	0.0104293	-0.00219339	0.0106776
20.8075	-0.00763649	-0.000423737	0.00424622	0.0102788	0.000858906	0.0106545
20.9249	-0.0109502	-0.00154015	0.00273552	0.00870393	-0.000630466	0.00618142
21.0423	-0.00983941	-0.0012443	0.00243118	0.00961175	-0.000230586	0.00709096
21.1597	-0.0118007	0.00219599	0.00230224	0.00659888	-0.000256315	0.00650585
21.2771	-0.0107883	0.00113937	0.00217308	0.00826852	0.00654852	0.0076852
21.3945	-0.0129683	-0.0003672	0.00132384	0.00640448	-0.00182453	0.00515324
21.5119	-0.0182642	0.00296563	0.00437246	0.00885328	0.00171323	0.0115904
21.6293	-0.00927043	0.00051163	0.00418987	0.00869483	1.28596e-05	0.0105495
21.7467	-0.00918393	-0.00423716	0.00426654	0.00753396	0.00189693	0.00952276
21.8641	-0.0124236	-0.00109761	0.00154759	0.00792517	-0.00163542	0.00501003
21.9814	-0.0112787	-0.00185189	0.00124856	0.00591754	0.00381099	0.00483945
22.0988	-0.0132636	0.00485336	0.00342557	0.00656207	-0.00361418	0.00391142
22.2162	-0.0118859	-0.00321096	0.00142715	0.00596162	-0.00115761	0.00561321
22.3336	-0.00911183	0.00120651	0.00425488	0.0102942	0.001215	0.00796016
22.451	-0.0110496	0.00204804	0.00289803	0.00807045	-0.000118719	0.00780126
22.5684	-0.00808348	0.00351898	0.00486699	0.00922922	0.00183542	0.0105988
22.6858	-0.00882611	0.00363927	0.00520466	0.00983419	-0.00193407	9.88672e-05
22.8032	-0.0092919	0.0016518	0.00374987	0.0108308	-0.000268609	0.00817217
22.9206	-0.00986409	0.00198704	0.00312682	0.0107221	-0.00027479	0.0068281
23.038	-0.00879377	0.00121182	0.00510411	0.0105687	0.0017497	0.0102372
23.1554	-0.0110547	-0.000576507	0.00243231	0.00843973	-0.00097116	0.00899459
23.2728	-0.00624096	0.0066258	0.00178442	0.0119316	0.00497155	0.0128484
23.3902	-0.00971841	0.00632264	0.00541811	0.0092914	0.00239967	0.011601
23.5076	-0.00886013	0.00374622	0.00473472	0.0119475	0.00118626	0.00777621
23.6249	-0.00867085	0.00324192	0.00475297	0.00909667	0.00128277	0.0105193
23.7423	-0.0106866	-0.00163452	0.00282007	0.011792	0.000901958	0.00762964
23.8597	-0.0125995	0.00359922	0.00284306	0.00945466	0.00254198	0.00611257
23.9771	-0.0116091	0.000208515	0.0021152	0.00862949	0.000859986	0.00590119
24.0945	-0.0136949	-0.00133101	0.000316513	0.00776095	-0.00354336	0.00529555
24.2119	-0.0118621	0.00357837	0.00426286	0.010397	0.000853773	0.01049
24.3293	-0.00949487	0.00342861	0.00396879	0.0108904	-3.77088e-05	0.00868226
24.4467	-0.0110323	0.00044126	0.00268041	0.00621144	-0.000439774	0.00746541
24.5641	-0.0123835	0.0006726	0.000632624	0.00709669	-0.00280706	0.00574842
24.6815	-0.0122336	0.00114644	0.00127832	0.00717414	-0.00192268	0.00624725
24.7989	-0.00853104	-0.000360687	0.00436757	0.00890292	0.00105842	0.00940238
24.9163	-0.0126131	-0.00153564	-0.000311297	0.00565442	-0.00371796	0.00433147
25.0337	-0.0112104	-0.000348058	0.00232093	0.00672015	-0.0010526	0.0066503
25.1511	-0.0194343	-0.00104319	0.00156614	0.0045533	-0.00139377	0.00801571
25.2684	-0.00935194	0.00123771	0.00377306	0.00510828	0.00160084	0.00940879
25.3858	-0.0124219	-0.0031063	0.00137126	0.00681042	-0.00138439	0.00555412

[truncated: 9 more sheets: Fig. 8A,B,C, Fig. 8D, Fig. 8E, Fig. 9A, Fig. 9B,C, Fig. 10A, Fig. 10B, Fig. 10C, Fig. 10D]
